# Supplementary material for: Genome-wide identification of PIP5K in wheat and its relationship with anther male sterility induced by high temperature
Source: BMC Plant Biol. 2021 Dec 16;21:598. doi: 10.1186/s12870-021-03363-1 (PMC8675513; doi:10.1186/s12870-021-03363-1)
Supplement: Supplementary file 1 — Additional file 1. Chromosomal localization of the PIP5K genes and gene duplication events. [file 12870_2021_3363_MOESM1_ESM.xlsx]

## Sheet: circos_Tapip5k.tab
Chromosome	Gene_name	Start	End	Strand		Locus
2A	TaPIP5K1	78560177	78565081	+	ID	transcript:TraesCS2A02G130800.1	Parent	gene:TraesCS2A02G130800	biotype	protein_coding	transcript_id	TraesCS2A02G130800.1
2A	TaPIP5K2	155939448	155949733	-	ID	transcript:TraesCS2A02G189500.2	Parent	gene:TraesCS2A02G189500	biotype	protein_coding	transcript_id	TraesCS2A02G189500.2
2A	TaPIP5K3	717384513	717390707	-	ID	transcript:TraesCS2A02G479000.1	Parent	gene:TraesCS2A02G479000	biotype	protein_coding	transcript_id	TraesCS2A02G479000.1
2A	TaPIP5K4	762284060	762291940	+	ID	transcript:TraesCS2A02G559200.1	Parent	gene:TraesCS2A02G559200	biotype	protein_coding	transcript_id	TraesCS2A02G559200.1
2B	TaPIP5K5	119629407	119634160	-	ID	transcript:TraesCS2B02G152700.1	Parent	gene:TraesCS2B02G152700	biotype	protein_coding	transcript_id	TraesCS2B02G152700.1
2B	TaPIP5K6	206368649	206376196	+	ID	transcript:TraesCS2B02G217700.1	Parent	gene:TraesCS2B02G217700	biotype	protein_coding	transcript_id	TraesCS2B02G217700.1
2B	TaPIP5K7	697707263	697714188	-	ID	transcript:TraesCS2B02G503400.1	Parent	gene:TraesCS2B02G503400	biotype	protein_coding	transcript_id	TraesCS2B02G503400.1
2B	TaPIP5K8	795065294	795072037	-	ID	transcript:TraesCS2B02G621000.1	Parent	gene:TraesCS2B02G621000	biotype	protein_coding	transcript_id	TraesCS2B02G621000.1
2D	TaPIP5K9	77378971	77383706	-	ID	transcript:TraesCS2D02G132600.1	Parent	gene:TraesCS2D02G132600	biotype	protein_coding	transcript_id	TraesCS2D02G132600.1
2D	TaPIP5K10	146300478	146308824	+	ID	transcript:TraesCS2D02G198300.2	Parent	gene:TraesCS2D02G198300	biotype	protein_coding	transcript_id	TraesCS2D02G198300.2
2D	TaPIP5K11	579756891	579761097	-	ID	transcript:TraesCS2D02G478300.1	Parent	gene:TraesCS2D02G478300	biotype	protein_coding	transcript_id	TraesCS2D02G478300.1
2D	TaPIP5K12	622841627	622846693	-	ID	transcript:TraesCS2D02G546200.1	Parent	gene:TraesCS2D02G546200	biotype	protein_coding	transcript_id	TraesCS2D02G546200.1
2D	TaPIP5K13	637652434	637659316	-	ID	transcript:TraesCS2D02G571300.1	Parent	gene:TraesCS2D02G571300	biotype	protein_coding	transcript_id	TraesCS2D02G571300.1
3A	TaPIP5K14	635094975	635103282	+	ID	transcript:TraesCS3A02G385500.1	Parent	gene:TraesCS3A02G385500	biotype	protein_coding	transcript_id	TraesCS3A02G385500.1
3B	TaPIP5K15	654474850	654483140	+	ID	transcript:TraesCS3B02G417700.5	Parent	gene:TraesCS3B02G417700	biotype	protein_coding	transcript_id	TraesCS3B02G417700.5
3B	TaPIP5K16	720889907	720893772	-	ID	transcript:TraesCS3B02G472100.1	Parent	gene:TraesCS3B02G472100	biotype	protein_coding	transcript_id	TraesCS3B02G472100.1
3D	TaPIP5K17	495568896	495577053	+	ID	transcript:TraesCS3D02G378500.1	Parent	gene:TraesCS3D02G378500	biotype	protein_coding	transcript_id	TraesCS3D02G378500.1
4A	TaPIP5K18	91947561	91951228	+	ID	transcript:TraesCS4A02G087500.1	Parent	gene:TraesCS4A02G087500	biotype	protein_coding	transcript_id	TraesCS4A02G087500.1
4A	TaPIP5K19	237093891	237102822	-	ID	transcript:TraesCS4A02G143600.1	Parent	gene:TraesCS4A02G143600	biotype	protein_coding	transcript_id	TraesCS4A02G143600.1
4A	TaPIP5K20	358832361	358873662	+	ID	transcript:TraesCS4A02G162700.1	Parent	gene:TraesCS4A02G162700	biotype	protein_coding	transcript_id	TraesCS4A02G162700.1
4A	TaPIP5K21	389988141	389991790	-	ID	transcript:TraesCS4A02G165400.2	Parent	gene:TraesCS4A02G165400	biotype	protein_coding	transcript_id	TraesCS4A02G165400.2
4A	TaPIP5K22	464989615	464994672	-	ID	transcript:TraesCS4A02G185600.1	Parent	gene:TraesCS4A02G185600	biotype	protein_coding	transcript_id	TraesCS4A02G185600.1
4A	TaPIP5K23	583419104	583423513	+	ID	transcript:TraesCS4A02G271600.1	Parent	gene:TraesCS4A02G271600	biotype	protein_coding	transcript_id	TraesCS4A02G271600.1
4A	TaPIP5K24	584119814	584126345	-	ID	transcript:TraesCS4A02G274200.1	Parent	gene:TraesCS4A02G274200	biotype	protein_coding	transcript_id	TraesCS4A02G274200.1
4B	TaPIP5K25	28142666	28149494	+	ID	transcript:TraesCS4B02G039400.2	Parent	gene:TraesCS4B02G039400	biotype	protein_coding	transcript_id	TraesCS4B02G039400.2
4B	TaPIP5K26	29264105	29270952	-	ID	transcript:TraesCS4B02G042400.1	Parent	gene:TraesCS4B02G042400	biotype	protein_coding	transcript_id	TraesCS4B02G042400.1
4B	TaPIP5K27	172771703	172776731	+	ID	transcript:TraesCS4B02G133100.1	Parent	gene:TraesCS4B02G133100	biotype	protein_coding	transcript_id	TraesCS4B02G133100.1
4B	TaPIP5K28	249047762	249095147	+	ID	transcript:TraesCS4B02G152100.2	Parent	gene:TraesCS4B02G152100	biotype	protein_coding	transcript_id	TraesCS4B02G152100.2
4B	TaPIP5K29	252976814	252981593	-	ID	transcript:TraesCS4B02G152500.1	Parent	gene:TraesCS4B02G152500	biotype	protein_coding	transcript_id	TraesCS4B02G152500.1
4B	TaPIP5K30	300800065	300812447	+	ID	transcript:TraesCS4B02G157800.3	Parent	gene:TraesCS4B02G157800	biotype	protein_coding	transcript_id	TraesCS4B02G157800.3
4B	TaPIP5K31	457049370	457052911	-	ID	transcript:TraesCS4B02G216900.1	Parent	gene:TraesCS4B02G216900	biotype	protein_coding	transcript_id	TraesCS4B02G216900.1
4D	TaPIP5K32	16244817	16251468	+	ID	transcript:TraesCS4D02G036500.4	Parent	gene:TraesCS4D02G036500	biotype	protein_coding	transcript_id	TraesCS4D02G036500.4
4D	TaPIP5K33	17248834	17253240	-	ID	transcript:TraesCS4D02G039700.2	Parent	gene:TraesCS4D02G039700	biotype	protein_coding	transcript_id	TraesCS4D02G039700.2
4D	TaPIP5K34	112192195	112196899	+	ID	transcript:TraesCS4D02G128000.2	Parent	gene:TraesCS4D02G128000	biotype	protein_coding	transcript_id	TraesCS4D02G128000.2
4D	TaPIP5K35	235485564	235518521	-	ID	transcript:TraesCS4D02G160300.1	Parent	gene:TraesCS4D02G160300	biotype	protein_coding	transcript_id	TraesCS4D02G160300.1
4D	TaPIP5K36	242936026	242951625	+	ID	transcript:TraesCS4D02G161800.2	Parent	gene:TraesCS4D02G161800	biotype	protein_coding	transcript_id	TraesCS4D02G161800.2
4D	TaPIP5K37	244608911	244613176	-	ID	transcript:TraesCS4D02G161900.1	Parent	gene:TraesCS4D02G161900	biotype	protein_coding	transcript_id	TraesCS4D02G161900.1
4D	TaPIP5K38	372184309	372188219	-	ID	transcript:TraesCS4D02G217200.2	Parent	gene:TraesCS4D02G217200	biotype	protein_coding	transcript_id	TraesCS4D02G217200.2
5A	TaPIP5K39	2103640	2107725	+	ID	transcript:TraesCS5A02G002500.1	Parent	gene:TraesCS5A02G002500	biotype	protein_coding	transcript_id	TraesCS5A02G002500.1
5A	TaPIP5K40	299065694	299069328	-	ID	transcript:TraesCS5A02G132500.1	Parent	gene:TraesCS5A02G132500	biotype	protein_coding	transcript_id	TraesCS5A02G132500.1
5A	TaPIP5K41	414160532	414167745	+	ID	transcript:TraesCS5A02G204600.1	Parent	gene:TraesCS5A02G204600	biotype	protein_coding	transcript_id	TraesCS5A02G204600.1
5B	TaPIP5K42	2570828	2574624	-	ID	transcript:TraesCS5B02G001700.1	Parent	gene:TraesCS5B02G001700	biotype	protein_coding	transcript_id	TraesCS5B02G001700.1
5B	TaPIP5K43	247057216	247060799	+	ID	transcript:TraesCS5B02G132400.1	Parent	gene:TraesCS5B02G132400	biotype	protein_coding	transcript_id	TraesCS5B02G132400.1
5B	TaPIP5K44	371187046	371194375	-	ID	transcript:TraesCS5B02G203700.1	Parent	gene:TraesCS5B02G203700	biotype	protein_coding	transcript_id	TraesCS5B02G203700.1
5D	TaPIP5K45	2674409	2678450	-	ID	transcript:TraesCS5D02G002700.1	Parent	gene:TraesCS5D02G002700	biotype	protein_coding	transcript_id	TraesCS5D02G002700.1
5D	TaPIP5K46	224325320	224328774	-	ID	transcript:TraesCS5D02G140700.1	Parent	gene:TraesCS5D02G140700	biotype	protein_coding	transcript_id	TraesCS5D02G140700.1
5D	TaPIP5K47	320308495	320316043	-	ID	transcript:TraesCS5D02G211500.1	Parent	gene:TraesCS5D02G211500	biotype	protein_coding	transcript_id	TraesCS5D02G211500.1
6A	TaPIP5K48	611849992	611856410	+	ID	transcript:TraesCS6A02G406600.3	Parent	gene:TraesCS6A02G406600	biotype	protein_coding	transcript_id	TraesCS6A02G406600.3
6B	TaPIP5K49	710095330	710101651	+	ID	transcript:TraesCS6B02G451200.2	Parent	gene:TraesCS6B02G451200	biotype	protein_coding	transcript_id	TraesCS6B02G451200.2
6D	TaPIP5K50	465201769	465208087	+	ID	transcript:TraesCS6D02G390100.2	Parent	gene:TraesCS6D02G390100	biotype	protein_coding	transcript_id	TraesCS6D02G390100.2
7A	TaPIP5K51	167272951	167280750	-	ID	transcript:TraesCS7A02G205300.1	Parent	gene:TraesCS7A02G205300	biotype	protein_coding	transcript_id	TraesCS7A02G205300.1
7A	TaPIP5K52	379903374	379926992	+	ID	transcript:TraesCS7A02G294300.1	Parent	gene:TraesCS7A02G294300	biotype	protein_coding	transcript_id	TraesCS7A02G294300.1
7A	TaPIP5K53	472571337	472579122	-	ID	transcript:TraesCS7A02G325000.1	Parent	gene:TraesCS7A02G325000	biotype	protein_coding	transcript_id	TraesCS7A02G325000.1
7A	TaPIP5K54	736522837	736528208	-	ID	transcript:TraesCS7A02G569400.1	Parent	gene:TraesCS7A02G569400	biotype	protein_coding	transcript_id	TraesCS7A02G569400.1
7A	TaPIP5K55	736568464	736571760	-	ID	transcript:TraesCS7A02G569800.3	Parent	gene:TraesCS7A02G569800	biotype	protein_coding	transcript_id	TraesCS7A02G569800.3
7B	TaPIP5K56	129654523	129662420	-	ID	transcript:TraesCS7B02G112700.2	Parent	gene:TraesCS7B02G112700	biotype	protein_coding	transcript_id	TraesCS7B02G112700.2
7B	TaPIP5K57	293974761	293988364	+	ID	transcript:TraesCS7B02G184000.2	Parent	gene:TraesCS7B02G184000	biotype	protein_coding	transcript_id	TraesCS7B02G184000.2
7B	TaPIP5K58	426113511	426121326	-	ID	transcript:TraesCS7B02G225600.1	Parent	gene:TraesCS7B02G225600	biotype	protein_coding	transcript_id	TraesCS7B02G225600.1
7B	TaPIP5K59	743406750	743412088	+	ID	transcript:TraesCS7B02G489300.1	Parent	gene:TraesCS7B02G489300	biotype	protein_coding	transcript_id	TraesCS7B02G489300.1
7D	TaPIP5K60	165727668	165735752	-	ID	transcript:TraesCS7D02G208200.1	Parent	gene:TraesCS7D02G208200	biotype	protein_coding	transcript_id	TraesCS7D02G208200.1
7D	TaPIP5K61	334828245	334861506	+	ID	transcript:TraesCS7D02G289700.1	Parent	gene:TraesCS7D02G289700	biotype	protein_coding	transcript_id	TraesCS7D02G289700.1
7D	TaPIP5K62	411608927	411617115	-	ID	transcript:TraesCS7D02G321500.1	Parent	gene:TraesCS7D02G321500	biotype	protein_coding	transcript_id	TraesCS7D02G321500.1
7D	TaPIP5K63	631757010	631762108	+	ID	transcript:TraesCS7D02G542800.1	Parent	gene:TraesCS7D02G542800	biotype	protein_coding	transcript_id	TraesCS7D02G542800.1
7D	TaPIP5K64	631845112	631850115	+	ID	transcript:TraesCS7D02G543200.2	Parent	gene:TraesCS7D02G543200	biotype	protein_coding	transcript_id	TraesCS7D02G543200.2

## Sheet: Gene pairs
Gene_name	Gene_name	Corresponding transcript	Corresponding transcript
TaPIP5K3	TaPIP5K7	transcript:TraesCS2A02G479000.1	transcript:TraesCS2B02G503400.1
TaPIP5K2	TaPIP5K6	transcript:TraesCS2A02G189500.2	transcript:TraesCS2B02G217700.1
TaPIP5K4	TaPIP5K8	transcript:TraesCS2A02G559200.1	transcript:TraesCS2B02G621000.1
TaPIP5K3	TaPIP5K11	transcript:TraesCS2A02G479000.1	transcript:TraesCS2D02G478300.1
TaPIP5K2	TaPIP5K10	transcript:TraesCS2A02G189500.2	transcript:TraesCS2D02G198300.2
TaPIP5K4	TaPIP5K13	transcript:TraesCS2A02G559200.1	transcript:TraesCS2D02G571300.1
TaPIP5K7	TaPIP5K11	transcript:TraesCS2B02G503400.1	transcript:TraesCS2D02G478300.1
TaPIP5K5	TaPIP5K9	transcript:TraesCS2B02G152700.1	transcript:TraesCS2D02G132600.1
TaPIP5K6	TaPIP5K10	transcript:TraesCS2B02G217700.1	transcript:TraesCS2D02G198300.2
TaPIP5K8	TaPIP5K13	transcript:TraesCS2B02G621000.1	transcript:TraesCS2D02G571300.1
TaPIP5K14	TaPIP5K17	transcript:TraesCS3A02G385500.1	transcript:TraesCS3D02G378500.1
TaPIP5K15	TaPIP5K17	transcript:TraesCS3B02G417700.5	transcript:TraesCS3D02G378500.1
TaPIP5K23	TaPIP5K26	transcript:TraesCS4A02G271600.1	transcript:TraesCS4B02G042400.1
TaPIP5K24	TaPIP5K25	transcript:TraesCS4A02G274200.1	transcript:TraesCS4B02G039400.2
TaPIP5K18	TaPIP5K31	transcript:TraesCS4A02G087500.1	transcript:TraesCS4B02G216900.1
TaPIP5K22	TaPIP5K27	transcript:TraesCS4A02G185600.1	transcript:TraesCS4B02G133100.1
TaPIP5K23	TaPIP5K33	transcript:TraesCS4A02G271600.1	transcript:TraesCS4D02G039700.2
TaPIP5K24	TaPIP5K32	transcript:TraesCS4A02G274200.1	transcript:TraesCS4D02G036500.4
TaPIP5K18	TaPIP5K38	transcript:TraesCS4A02G087500.1	transcript:TraesCS4D02G217200.2
TaPIP5K22	TaPIP5K34	transcript:TraesCS4A02G185600.1	transcript:TraesCS4D02G128000.2
TaPIP5K21	TaPIP5K37	transcript:TraesCS4A02G165400.2	transcript:TraesCS4D02G161900.1
TaPIP5K22	TaPIP5K43	transcript:TraesCS4A02G185600.1	transcript:TraesCS5B02G132400.1
TaPIP5K31	TaPIP5K38	transcript:TraesCS4B02G216900.1	transcript:TraesCS4D02G217200.2
TaPIP5K25	TaPIP5K32	transcript:TraesCS4B02G039400.2	transcript:TraesCS4D02G036500.4
TaPIP5K26	TaPIP5K33	transcript:TraesCS4B02G042400.1	transcript:TraesCS4D02G039700.2
TaPIP5K27	TaPIP5K34	transcript:TraesCS4B02G133100.1	transcript:TraesCS4D02G128000.2
TaPIP5K28	TaPIP5K35	transcript:TraesCS4B02G152100.2	transcript:TraesCS4D02G160300.1
TaPIP5K29	TaPIP5K37	transcript:TraesCS4B02G152500.1	transcript:TraesCS4D02G161900.1
TaPIP5K27	TaPIP5K43	transcript:TraesCS4B02G133100.1	transcript:TraesCS5B02G132400.1
TaPIP5K40	TaPIP5K43	transcript:TraesCS5A02G132500.1	transcript:TraesCS5B02G132400.1
TaPIP5K41	TaPIP5K44	transcript:TraesCS5A02G204600.1	transcript:TraesCS5B02G203700.1
TaPIP5K39	TaPIP5K42	transcript:TraesCS5A02G002500.1	transcript:TraesCS5B02G001700.1
TaPIP5K40	TaPIP5K46	transcript:TraesCS5A02G132500.1	transcript:TraesCS5D02G140700.1
TaPIP5K41	TaPIP5K47	transcript:TraesCS5A02G204600.1	transcript:TraesCS5D02G211500.1
TaPIP5K44	TaPIP5K47	transcript:TraesCS5B02G203700.1	transcript:TraesCS5D02G211500.1
TaPIP5K42	TaPIP5K45	transcript:TraesCS5B02G001700.1	transcript:TraesCS5D02G002700.1
TaPIP5K43	TaPIP5K46	transcript:TraesCS5B02G132400.1	transcript:TraesCS5D02G140700.1
TaPIP5K48	TaPIP5K49	transcript:TraesCS6A02G406600.3	transcript:TraesCS6B02G451200.2
TaPIP5K49	TaPIP5K50	transcript:TraesCS6B02G451200.2	transcript:TraesCS6D02G390100.2
TaPIP5K51	TaPIP5K56	transcript:TraesCS7A02G205300.1	transcript:TraesCS7B02G112700.2
TaPIP5K53	TaPIP5K58	transcript:TraesCS7A02G325000.1	transcript:TraesCS7B02G225600.1
TaPIP5K54	TaPIP5K59	transcript:TraesCS7A02G569400.1	transcript:TraesCS7B02G489300.1
TaPIP5K51	TaPIP5K60	transcript:TraesCS7A02G205300.1	transcript:TraesCS7D02G208200.1
TaPIP5K53	TaPIP5K62	transcript:TraesCS7A02G325000.1	transcript:TraesCS7D02G321500.1
TaPIP5K54	TaPIP5K64	transcript:TraesCS7A02G569400.1	transcript:TraesCS7D02G543200.2
TaPIP5K55	TaPIP5K63	transcript:TraesCS7A02G569800.3	transcript:TraesCS7D02G542800.1
TaPIP5K58	TaPIP5K62	transcript:TraesCS7B02G225600.1	transcript:TraesCS7D02G321500.1
TaPIP5K56	TaPIP5K60	transcript:TraesCS7B02G112700.2	transcript:TraesCS7D02G208200.1
TaPIP5K59	TaPIP5K64	transcript:TraesCS7B02G489300.1	transcript:TraesCS7D02G543200.1

## Sheet: PIP5K_link_region
2A	717384513	717390707	2B	697707263	697714188
2A	155941425	155949733	2B	206368649	206376196
2A	762284060	762291940	2B	795065294	795072037
2A	717384513	717390707	2D	579756891	579761097
2A	155939448	155949733	2D	146300478	146308824
2A	762284060	762291940	2D	637652434	637659316
2B	697707263	697714188	2D	579756891	579761097
2B	119629407	119634160	2D	77378971	77383706
2B	206368649	206376196	2D	146300478	146308824
2B	795065294	795072037	2D	637652434	637659316
3A	635094975	635103282	3D	495568896	495577053
3B	654474850	654483140	3D	495568896	495577053
4A	583419104	583423513	4B	29264105	29270952
4A	584119814	584126345	4B	28142666	28147149
4A	91947561	91951228	4B	457049370	457052911
4A	464989615	464994672	4B	172771703	172776731
4A	583419104	583423513	4D	17248834	17253240
4A	584119814	584126345	4D	16244817	16251468
4A	91947561	91951228	4D	372184309	372188219
4A	464989615	464994672	4D	112191996	112196899
4A	389988141	389990970	4D	244608911	244613176
4A	464989615	464994672	5B	247057216	247060799
4B	457049370	457052911	4D	372184309	372188219
4B	28142666	28149494	4D	16244817	16249147
4B	29264105	29270952	4D	17248834	17253240
4B	172771703	172776731	4D	112191996	112196899
4B	249047762	249062795	4D	235485564	235518521
4B	252976814	252981593	4D	244608911	244613176
4B	172771703	172776731	5B	247057216	247060799
5A	299065694	299069328	5B	247057216	247060799
5A	414160532	414167745	5B	371187046	371194375
5A	2103640	2107862	5B	2570828	2574624
5A	299065694	299069328	5D	224325320	224328774
5A	414160532	414167745	5D	320308495	320316043
5B	371187046	371194375	5D	320308495	320316043
5B	2570828	2574624	5D	2674369	2678450
5B	247057216	247060799	5D	224325320	224328774
6A	611849992	611853805	6B	710095330	710101651
6B	710095330	710101651	6D	465201769	465208087
7A	167272951	167280750	7B	129654523	129662420
7A	472571337	472579122	7B	426113511	426121326
7A	736522837	736528208	7B	743406750	743412088
7A	167272951	167280750	7D	165727668	165735752
7A	472571337	472579122	7D	411608927	411617115
7A	736522837	736528208	7D	631845112	631848479
7A	736568464	736570604	7D	631757010	631762108
7B	426113511	426121326	7D	411608927	411617115
7B	129654523	129662420	7D	165727668	165735752
7B	743406750	743412088	7D	631845112	631848479

## Sheet: chromesome_lenth
1A	594102056
1B	689851870
1D	495453186
2A	780798557
2B	801256715
2D	651852609
3A	750843639
3B	830829764
3D	615552423
4A	744588157
4B	673617499
4D	509857067
5A	709773743
5B	713149757
5D	566080677
6A	618079260
6B	720988478
6D	473592718
7A	736706236
7B	750620385
7D	638686055
Un	480980714
