# Supplementary material for: Genome-wide identification of PIP5K in wheat and its relationship with anther male sterility induced by high temperature
Source: BMC Plant Biol. 2021 Dec 16;21:598. doi: 10.1186/s12870-021-03363-1 (PMC8675513; doi:10.1186/s12870-021-03363-1)
Supplement: Supplementary file 2 — Additional file 2. The list of 52 pairs repetitive events in wheat PIP5K genes and its value of Ka, Ks, and Ka/Ks ratio. [file 12870_2021_3363_MOESM2_ESM.xls]

## Sheet: KaKs value
Gene pairs	Ka	Ks	Ka/Ks
TaPIP5K52_TaPIP5K57	0.00996107	0.0178014	0.559567
TaPIP5K52_TaPIP5K61	0.008857	0.0190615	0.464653
TaPIP5K57_TaPIP5K61	0.00930276	0.0191648	0.485409
TaPIP5K28_TaPIP5K35	0.0056682	0.0193273	0.293274
TaPIP5K41_TaPIP5K47	0.00672773	0.0270837	0.248405
TaPIP5K29_TaPIP5K37	0.00224888	0.0282671	0.079558
TaPIP5K51_TaPIP5K60	0.00353838	0.0292809	0.120843
TaPIP5K20_TaPIP5K35	0.00899827	0.0299655	0.300288
TaPIP5K31_TaPIP5K38	0.00826625	0.0305386	0.270682
TaPIP5K30_TaPIP5K36	0.0047499	0.0343298	0.138361
TaPIP5K14_TaPIP5K17	0.00745513	0.0346049	0.215436
TaPIP5K20_TaPIP5K28	0.00971252	0.0349491	0.277905
TaPIP5K56_TaPIP5K60	0.00778022	0.0419658	0.185395
TaPIP5K21_TaPIP5K37	0.00112307	0.0449879	0.0249638
TaPIP5K58_TaPIP5K62	0.0110883	0.0460355	0.240863
TaPIP5K19_TaPIP5K30	0.00712348	0.0481165	0.148046
TaPIP5K21_TaPIP5K29	0.00112307	0.0492148	0.0228198
TaPIP5K51_TaPIP5K56	0.00805542	0.0505366	0.159398
TaPIP5K19_TaPIP5K36	0.00475061	0.0520775	0.091222
TaPIP5K2_TaPIP5K6	0.00615374	0.0523731	0.117498
TaPIP5K53_TaPIP5K62	0.0167051	0.0595474	0.280534
TaPIP5K41_TaPIP5K44	0.0121	0.0616182	0.196371
TaPIP5K44_TaPIP5K47	0.0119629	0.0653545	0.183046
TaPIP5K40_TaPIP5K46	0.00925635	0.0683887	0.135349
TaPIP5K18_TaPIP5K38	0.0107833	0.0684723	0.157485
TaPIP5K43_TaPIP5K46	0.00559809	0.0692944	0.080787
TaPIP5K53_TaPIP5K58	0.0162917	0.0733005	0.222259
TaPIP5K5_TaPIP5K9	0.0121512	0.0754573	0.161034
TaPIP5K14_TaPIP5K15	0.0441193	0.0766413	0.57566
TaPIP5K40_TaPIP5K43	0.00925029	0.0784349	0.117936
TaPIP5K15_TaPIP5K17	0.0449537	0.0798375	0.563065
TaPIP5K18_TaPIP5K31	0.0146142	0.0853109	0.171306
TaPIP5K1_TaPIP5K9	0.0126948	0.0872212	0.145548
TaPIP5K48_TaPIP5K50	0.00107368	0.0949368	0.0113094
TaPIP5K48_TaPIP5K49	0.00214986	0.0967733	0.0222155
TaPIP5K26_TaPIP5K33	0.00487262	0.098502	0.0494672
TaPIP5K7_TaPIP5K11	0.00525178	0.102039	0.0514685
TaPIP5K24_TaPIP5K32	0.0119803	0.102461	0.116926
TaPIP5K23_TaPIP5K33	0.00609357	0.10945	0.0556743
TaPIP5K1_TaPIP5K5	0.0170381	0.111497	0.152813
TaPIP5K3_TaPIP5K11	0.0178621	0.114455	0.156063
TaPIP5K25_TaPIP5K32	0.010846	0.115176	0.0941685
TaPIP5K3_TaPIP5K7	0.0198373	0.117543	0.168766
TaPIP5K24_TaPIP5K25	0.00911043	0.117991	0.0772129
TaPIP5K49_TaPIP5K50	0.00214938	0.125211	0.0171661
TaPIP5K42_TaPIP5K45	0.0475595	0.127244	0.373767
TaPIP5K23_TaPIP5K26	0.00609357	0.129352	0.0471084
TaPIP5K39_TaPIP5K45	0.0354818	0.136544	0.259856
TaPIP5K39_TaPIP5K42	0.046048	0.155985	0.295208
TaPIP5K59_TaPIP5K54	0.0387086	0.189454	0.204317
TaPIP5K12_TaPIP5K64	0.0414794	0.208258	0.199173
