# Supplementary material for: Genome-wide identification of PIP5K in wheat and its relationship with anther male sterility induced by high temperature
Source: BMC Plant Biol. 2021 Dec 16;21:598. doi: 10.1186/s12870-021-03363-1 (PMC8675513; doi:10.1186/s12870-021-03363-1)
Supplement: Supplementary file 3 — Additional file 3. Collinearity data of the PIP5K genes in wheat to other four species. [file 12870_2021_3363_MOESM3_ESM.xlsx]

## Sheet: Rice_wheat_B.distachyon
B.distachyon	Wheat	Rice
KQK14854	TaPIP5K1（TraesCS2A02G130800.1）	LOC_Os07g46490.1
KQK14854	TaPIP5K5（TraesCS2B02G152700.1）	LOC_Os07g46490.1
KQK14854	TaPIP5K9（TraesCS2D02G132600.1）	LOC_Os07g46490.1
PNT62240	TaPIP5K13（TraesCS2D02G571300.1）
PNT73287	TaPIP5K14（TraesCS3A02G385500.1）
PNT73287	TaPIP5K15（TraesCS3B02G417700.5）
PNT77701	TaPIP5K18（TraesCS4A02G087500.1）	LOC_Os03g15550.1
KQJ89578	TaPIP5K22（TraesCS4A02G185600.1）
KQK13638	TaPIP5K24（TraesCS4A02G274200.1）	LOC_Os03g49510.1
KQK13638	TaPIP5K25（TraesCS4B02G039400.2）	LOC_Os03g49510.1
KQK13571	TaPIP5K26（TraesCS4B02G042400.1）
PNT77701	TaPIP5K31（TraesCS4B02G216900.1）	LOC_Os03g15550.1
KQK13638	TaPIP5K32（TraesCS4D02G036500.4）	LOC_Os03g49510.1
KQJ89578	TaPIP5K34（TraesCS4D02G128000.2）
PNT77701	TaPIP5K38（TraesCS4D02G217200.2）	LOC_Os03g15550.1
KQJ98350	TaPIP5K44（TraesCS5B02G203700.1）
PNT65470	TaPIP5K46（TraesCS5D02G140700.1）
KQJ98350	TaPIP5K47（TraesCS5D02G211500.1）
KQK01472	TaPIP5K48（TraesCS6A02G406600.3）
KQK01472	TaPIP5K50（TraesCS6D02G390100.2）
KQK18683	TaPIP5K51（TraesCS7A02G205300.1）	LOC_Os06g14750.1
KQJ94785	TaPIP5K53（TraesCS7A02G325000.1）	LOC_Os08g01390.1
KQK18683	TaPIP5K56（TraesCS7B02G112700.2）	LOC_Os06g14750.1
KQJ94785	TaPIP5K58（TraesCS7B02G225600.1）	LOC_Os08g01390.1
KQK18683	TaPIP5K60（TraesCS7D02G208200.1）	LOC_Os06g14750.1
KQJ94785	TaPIP5K62（TraesCS7D02G321500.1）	LOC_Os08g01390.1

## Sheet: Foxtail millet_Wheat_Barley
Foxtail millet	Wheat	Barley
transcript:KQL27009	TaPIP5K1 (TraesCS2A02G130800.1)
	TaPIP5K2 (TraesCS2A02G189500.2)	transcript:HORVU2Hr1G036380.5
transcript:KQL27009	TaPIP5K5 (TraesCS2B02G152700.1)
	TaPIP5K6 (TraesCS2B02G217700.1)	transcript:HORVU2Hr1G036380.5
transcript:KQL27009	TaPIP5K9 (TraesCS2D02G132600.1)
	TaPIP5K10 (TraesCS2D02G198300.2)	transcript:HORVU2Hr1G036380.5
transcript:KQL12624	TaPIP5K13 (TraesCS2D02G571300.1)
transcript:KQL07942	TaPIP5K14 (TraesCS3A02G385500.1)
transcript:KQL07942	TaPIP5K15 (TraesCS3B02G417700.5)
transcript:KQK91494	TaPIP5K18 (TraesCS4A02G087500.1)
transcript:KQK87550	TaPIP5K24 (TraesCS4A02G274200.1)
transcript:KQK87550	TaPIP5K25 (TraesCS4B02G039400.2)
transcript:KQK91494	TaPIP5K31 (TraesCS4B02G216900.1)
transcript:KQK87550	TaPIP5K32 (TraesCS4D02G036500.4)
transcript:KQK91494	TaPIP5K38 (TraesCS4D02G217200.2)
transcript:KQL24428	TaPIP5K44 (TraesCS5B02G203700.1)
transcript:KQL24428	TaPIP5K47 (TraesCS5D02G211500.1)
transcript:KQL10217	TaPIP5K51 (TraesCS7A02G205300.1)
transcript:KQL00189	TaPIP5K53 (TraesCS7A02G325000.1)
transcript:KQL10217	TaPIP5K56 (TraesCS7B02G112700.2)
transcript:KQL00189	TaPIP5K58 (TraesCS7B02G225600.1)
transcript:KQL12373	TaPIP5K59 (TraesCS7B02G489300.1)
transcript:KQL10217	TaPIP5K60 (TraesCS7D02G208200.1)
transcript:KQL00189	TaPIP5K62 (TraesCS7D02G321500.1)
