# Supplementary material for: Genome-wide identification of PIP5K in wheat and its relationship with anther male sterility induced by high temperature
Source: BMC Plant Biol. 2021 Dec 16;21:598. doi: 10.1186/s12870-021-03363-1 (PMC8675513; doi:10.1186/s12870-021-03363-1)
Supplement: Supplementary file 4 — Additional file 4. Details on cis-elements in the promoters of the PIP5K genes. [file 12870_2021_3363_MOESM4_ESM.xls]

## Sheet: pip5k_cis element
Gene	Start	End	Cis-element
TraesCS2A02G130800.1	411	457	auxin-responsive
TraesCS2B02G152700.1	62	108	auxin-responsive
TraesCS2B02G152700.1	203	249	auxin-responsive
TraesCS2B02G217700.1	1234	1280	auxin-responsive
TraesCS2B02G621000.1	917	963	auxin-responsive
TraesCS2D02G132600.1	203	249	auxin-responsive
TraesCS3B02G417700.5	1297	1343	auxin-responsive
TraesCS3D02G378500.1	1283	1329	auxin-responsive
TraesCS4A02G143600.1	1514	1560	auxin-responsive
TraesCS4A02G143600.1	1879	1925	auxin-responsive
TraesCS4A02G162700.1	96	142	auxin-responsive
TraesCS4A02G162700.1	1723	1769	auxin-responsive
TraesCS4A02G185600.1	86	132	auxin-responsive
TraesCS4A02G185600.1	218	264	auxin-responsive
TraesCS4A02G274200.1	406	452	auxin-responsive
TraesCS4B02G152500.1	429	475	auxin-responsive
TraesCS4B02G157800.3	709	755	auxin-responsive
TraesCS4D02G036500.4	592	638	auxin-responsive
TraesCS4D02G161800.2	687	733	auxin-responsive
TraesCS4D02G161800.2	1498	1544	auxin-responsive
TraesCS4D02G161900.1	675	721	auxin-responsive
TraesCS5A02G002500.1	1672	1718	auxin-responsive
TraesCS5B02G001700.1	589	635	auxin-responsive
TraesCS5B02G001700.1	1618	1664	auxin-responsive
TraesCS5D02G002700.1	1582	1628	auxin-responsive
TraesCS5D02G140700.1	608	654	auxin-responsive
TraesCS6A02G406600.3	1877	1923	auxin-responsive
TraesCS7A02G294300.1	155	201	auxin-responsive
TraesCS7A02G294300.1	1647	1693	auxin-responsive
TraesCS7A02G569800.3	1884	1930	auxin-responsive
TraesCS7B02G112700.2	700	746	auxin-responsive
TraesCS2A02G189500.2	992	1041	defense and stress responsiveness
TraesCS2A02G559200.1	828	877	defense and stress responsiveness
TraesCS2B02G621000.1	602	651	defense and stress responsiveness
TraesCS2D02G571300.1	530	579	defense and stress responsiveness
TraesCS4A02G185600.1	589	638	defense and stress responsiveness
TraesCS4A02G185600.1	826	875	defense and stress responsiveness
TraesCS4B02G039400.2	584	633	defense and stress responsiveness
TraesCS4D02G036500.4	326	375	defense and stress responsiveness
TraesCS4D02G160300.1	1437	1486	defense and stress responsiveness
TraesCS5A02G204600.1	461	510	defense and stress responsiveness
TraesCS7A02G569400.1	607	657	defense and stress responsiveness
TraesCS7B02G489300.1	1481	1530	defense and stress responsiveness
TraesCS2B02G503400.1	868	915	gibberellin-responsiveness
TraesCS2B02G621000.1	282	329	gibberellin-responsiveness
TraesCS5B02G203700.1	613	660	gibberellin-responsiveness
TraesCS7B02G184000.2	812	859	gibberellin-responsiveness
TraesCS7D02G289700.1	775	822	gibberellin-responsiveness
TraesCS2A02G189500.2	1517	1563	low-temperature responsiveness
TraesCS2A02G479000.1	607	653	low-temperature responsiveness
TraesCS2A02G559200.1	1240	1286	low-temperature responsiveness
TraesCS2B02G152700.1	636	682	low-temperature responsiveness
TraesCS2B02G152700.1	1400	1446	low-temperature responsiveness
TraesCS2B02G217700.1	1510	1556	low-temperature responsiveness
TraesCS2B02G621000.1	117	163	low-temperature responsiveness
TraesCS2D02G132600.1	629	675	low-temperature responsiveness
TraesCS2D02G198300.2	1525	1571	low-temperature responsiveness
TraesCS2D02G546200.1	172	218	low-temperature responsiveness
TraesCS3A02G385500.1	1586	1632	low-temperature responsiveness
TraesCS3A02G385500.1	1628	1674	low-temperature responsiveness
TraesCS3A02G385500.1	1912	1958	low-temperature responsiveness
TraesCS3B02G417700.5	1590	1636	low-temperature responsiveness
TraesCS3B02G417700.5	1632	1678	low-temperature responsiveness
TraesCS3D02G378500.1	1577	1623	low-temperature responsiveness
TraesCS3D02G378500.1	1912	1958	low-temperature responsiveness
TraesCS4A02G162700.1	46	92	low-temperature responsiveness
TraesCS4A02G185600.1	703	749	low-temperature responsiveness
TraesCS4A02G185600.1	816	862	low-temperature responsiveness
TraesCS4A02G185600.1	1547	1593	low-temperature responsiveness
TraesCS4A02G274200.1	906	952	low-temperature responsiveness
TraesCS4B02G039400.2	951	997	low-temperature responsiveness
TraesCS4B02G152100.2	572	618	low-temperature responsiveness
TraesCS4D02G036500.4	862	908	low-temperature responsiveness
TraesCS4D02G036500.4	903	949	low-temperature responsiveness
TraesCS4D02G039700.2	886	932	low-temperature responsiveness
TraesCS5A02G132500.1	182	228	low-temperature responsiveness
TraesCS5A02G204600.1	1477	1523	low-temperature responsiveness
TraesCS5B02G203700.1	964	1010	low-temperature responsiveness
TraesCS5D02G002700.1	403	449	low-temperature responsiveness
TraesCS5D02G140700.1	59	105	low-temperature responsiveness
TraesCS5D02G211500.1	1365	1411	low-temperature responsiveness
TraesCS6A02G406600.3	1858	1904	low-temperature responsiveness
TraesCS6B02G451200.2	1874	1920	low-temperature responsiveness
TraesCS6D02G390100.2	1790	1836	low-temperature responsiveness
TraesCS7A02G294300.1	1756	1802	low-temperature responsiveness
TraesCS7A02G294300.1	1919	1965	low-temperature responsiveness
TraesCS7A02G569400.1	927	973	low-temperature responsiveness
TraesCS7B02G112700.2	742	788	low-temperature responsiveness
TraesCS7B02G184000.2	1760	1806	low-temperature responsiveness
TraesCS7B02G489300.1	1872	1918	low-temperature responsiveness
TraesCS7D02G289700.1	1753	1799	low-temperature responsiveness
TraesCS7D02G289700.1	1919	1965	low-temperature responsiveness
TraesCS2A02G189500.2	1918	1967	salicylic acid responsiveness
TraesCS2B02G152700.1	3	52	salicylic acid responsiveness
TraesCS2B02G152700.1	616	665	salicylic acid responsiveness
TraesCS2B02G152700.1	1052	1101	salicylic acid responsiveness
TraesCS2B02G217700.1	1922	1971	salicylic acid responsiveness
TraesCS2D02G198300.2	394	443	salicylic acid responsiveness
TraesCS2D02G198300.2	1919	1968	salicylic acid responsiveness
TraesCS2D02G571300.1	1288	1337	salicylic acid responsiveness
TraesCS3B02G472100.1	1553	1602	salicylic acid responsiveness
TraesCS4A02G087500.1	1323	1372	salicylic acid responsiveness
TraesCS4A02G143600.1	717	766	salicylic acid responsiveness
TraesCS4A02G271600.1	1562	1611	salicylic acid responsiveness
TraesCS4B02G042400.1	1581	1630	salicylic acid responsiveness
TraesCS4B02G133100.1	1509	1558	salicylic acid responsiveness
TraesCS4B02G133100.1	1762	1812	salicylic acid responsiveness
TraesCS4B02G157800.3	729	778	salicylic acid responsiveness
TraesCS4B02G216900.1	1539	1588	salicylic acid responsiveness
TraesCS4D02G039700.2	1599	1648	salicylic acid responsiveness
TraesCS4D02G128000.2	1723	1772	salicylic acid responsiveness
TraesCS4D02G161800.2	706	755	salicylic acid responsiveness
TraesCS4D02G217200.2	1543	1592	salicylic acid responsiveness
TraesCS5A02G132500.1	289	338	salicylic acid responsiveness
TraesCS5A02G204600.1	1348	1397	salicylic acid responsiveness
TraesCS5A02G204600.1	1937	1986	salicylic acid responsiveness
TraesCS5B02G132400.1	1248	1297	salicylic acid responsiveness
TraesCS5B02G203700.1	41	90	salicylic acid responsiveness
TraesCS5D02G140700.1	891	940	salicylic acid responsiveness
TraesCS5D02G211500.1	1236	1285	salicylic acid responsiveness
TraesCS5D02G211500.1	1913	1962	salicylic acid responsiveness
TraesCS7A02G294300.1	679	728	salicylic acid responsiveness
TraesCS7B02G225600.1	731	780	salicylic acid responsiveness
TraesCS7D02G321500.1	778	827	salicylic acid responsiveness
TraesCS7D02G543200.2	1123	1172	salicylic acid responsiveness
TraesCS2A02G130800.1	101	146	abscisic acid responsiveness
TraesCS2A02G130800.1	463	508	abscisic acid responsiveness
TraesCS2A02G130800.1	865	910	abscisic acid responsiveness
TraesCS2A02G130800.1	947	996	abscisic acid responsiveness
TraesCS2A02G130800.1	1126	1171	abscisic acid responsiveness
TraesCS2A02G189500.2	385	430	abscisic acid responsiveness
TraesCS2A02G189500.2	765	810	abscisic acid responsiveness
TraesCS2A02G189500.2	1851	1896	abscisic acid responsiveness
TraesCS2A02G479000.1	92	137	abscisic acid responsiveness
TraesCS2A02G479000.1	1457	1503	abscisic acid responsiveness
TraesCS2A02G479000.1	1458	1503	abscisic acid responsiveness
TraesCS2A02G559200.1	958	1006	abscisic acid responsiveness
TraesCS2A02G559200.1	960	1005	abscisic acid responsiveness
TraesCS2A02G559200.1	1063	1112	abscisic acid responsiveness
TraesCS2B02G152700.1	36	81	abscisic acid responsiveness
TraesCS2B02G152700.1	255	300	abscisic acid responsiveness
TraesCS2B02G152700.1	1117	1162	abscisic acid responsiveness
TraesCS2B02G217700.1	833	878	abscisic acid responsiveness
TraesCS2B02G217700.1	1304	1353	abscisic acid responsiveness
TraesCS2B02G217700.1	1306	1352	abscisic acid responsiveness
TraesCS2B02G217700.1	1307	1352	abscisic acid responsiveness
TraesCS2B02G217700.1	1855	1900	abscisic acid responsiveness
TraesCS2B02G503400.1	97	142	abscisic acid responsiveness
TraesCS2B02G621000.1	762	811	abscisic acid responsiveness
TraesCS2B02G621000.1	764	809	abscisic acid responsiveness
TraesCS2B02G621000.1	804	853	abscisic acid responsiveness
TraesCS2B02G621000.1	857	907	abscisic acid responsiveness
TraesCS2B02G621000.1	899	944	abscisic acid responsiveness
TraesCS2D02G132600.1	1140	1185	abscisic acid responsiveness
TraesCS2D02G198300.2	227	272	abscisic acid responsiveness
TraesCS2D02G198300.2	787	832	abscisic acid responsiveness
TraesCS2D02G198300.2	1852	1897	abscisic acid responsiveness
TraesCS2D02G478300.1	20	65	abscisic acid responsiveness
TraesCS2D02G478300.1	780	825	abscisic acid responsiveness
TraesCS2D02G478300.1	1296	1342	abscisic acid responsiveness
TraesCS2D02G478300.1	1297	1342	abscisic acid responsiveness
TraesCS2D02G546200.1	732	777	abscisic acid responsiveness
TraesCS2D02G546200.1	793	839	abscisic acid responsiveness
TraesCS2D02G546200.1	794	839	abscisic acid responsiveness
TraesCS2D02G571300.1	706	754	abscisic acid responsiveness
TraesCS2D02G571300.1	708	753	abscisic acid responsiveness
TraesCS2D02G571300.1	762	811	abscisic acid responsiveness
TraesCS2D02G571300.1	786	835	abscisic acid responsiveness
TraesCS2D02G571300.1	789	834	abscisic acid responsiveness
TraesCS2D02G571300.1	842	887	abscisic acid responsiveness
TraesCS3A02G385500.1	121	166	abscisic acid responsiveness
TraesCS3A02G385500.1	430	475	abscisic acid responsiveness
TraesCS3B02G417700.5	150	195	abscisic acid responsiveness
TraesCS3B02G417700.5	285	330	abscisic acid responsiveness
TraesCS3B02G417700.5	438	483	abscisic acid responsiveness
TraesCS3B02G472100.1	510	559	abscisic acid responsiveness
TraesCS3B02G472100.1	616	661	abscisic acid responsiveness
TraesCS3B02G472100.1	837	883	abscisic acid responsiveness
TraesCS3B02G472100.1	838	883	abscisic acid responsiveness
TraesCS3B02G472100.1	1254	1299	abscisic acid responsiveness
TraesCS3D02G378500.1	106	152	abscisic acid responsiveness
TraesCS3D02G378500.1	107	152	abscisic acid responsiveness
TraesCS3D02G378500.1	138	183	abscisic acid responsiveness
TraesCS3D02G378500.1	273	318	abscisic acid responsiveness
TraesCS3D02G378500.1	423	468	abscisic acid responsiveness
TraesCS3D02G378500.1	950	999	abscisic acid responsiveness
TraesCS4A02G087500.1	1621	1667	abscisic acid responsiveness
TraesCS4A02G087500.1	1622	1667	abscisic acid responsiveness
TraesCS4A02G143600.1	1113	1158	abscisic acid responsiveness
TraesCS4A02G143600.1	1777	1822	abscisic acid responsiveness
TraesCS4A02G143600.1	1784	1830	abscisic acid responsiveness
TraesCS4A02G143600.1	1785	1830	abscisic acid responsiveness
TraesCS4A02G162700.1	837	882	abscisic acid responsiveness
TraesCS4A02G162700.1	849	894	abscisic acid responsiveness
TraesCS4A02G162700.1	1210	1255	abscisic acid responsiveness
TraesCS4A02G165400.2	411	458	abscisic acid responsiveness
TraesCS4A02G165400.2	1023	1068	abscisic acid responsiveness
TraesCS4A02G165400.2	1680	1729	abscisic acid responsiveness
TraesCS4A02G165400.2	1682	1728	abscisic acid responsiveness
TraesCS4A02G165400.2	1683	1728	abscisic acid responsiveness
TraesCS4A02G165400.2	1733	1778	abscisic acid responsiveness
TraesCS4A02G165400.2	1854	1900	abscisic acid responsiveness
TraesCS4A02G165400.2	1855	1900	abscisic acid responsiveness
TraesCS4A02G185600.1	1132	1178	abscisic acid responsiveness
TraesCS4A02G185600.1	1133	1178	abscisic acid responsiveness
TraesCS4A02G185600.1	1993	2038	abscisic acid responsiveness
TraesCS4A02G271600.1	471	516	abscisic acid responsiveness
TraesCS4A02G271600.1	1253	1298	abscisic acid responsiveness
TraesCS4A02G271600.1	1301	1346	abscisic acid responsiveness
TraesCS4A02G274200.1	727	772	abscisic acid responsiveness
TraesCS4A02G274200.1	733	778	abscisic acid responsiveness
TraesCS4A02G274200.1	1164	1209	abscisic acid responsiveness
TraesCS4A02G274200.1	1532	1579	abscisic acid responsiveness
TraesCS4A02G274200.1	1828	1873	abscisic acid responsiveness
TraesCS4B02G039400.2	264	309	abscisic acid responsiveness
TraesCS4B02G039400.2	1102	1147	abscisic acid responsiveness
TraesCS4B02G042400.1	38	83	abscisic acid responsiveness
TraesCS4B02G042400.1	1147	1192	abscisic acid responsiveness
TraesCS4B02G042400.1	1326	1371	abscisic acid responsiveness
TraesCS4B02G042400.1	1621	1667	abscisic acid responsiveness
TraesCS4B02G042400.1	1622	1667	abscisic acid responsiveness
TraesCS4B02G133100.1	319	364	abscisic acid responsiveness
TraesCS4B02G133100.1	1044	1090	abscisic acid responsiveness
TraesCS4B02G133100.1	1045	1090	abscisic acid responsiveness
TraesCS4B02G133100.1	1080	1125	abscisic acid responsiveness
TraesCS4B02G152100.2	133	178	abscisic acid responsiveness
TraesCS4B02G152100.2	240	289	abscisic acid responsiveness
TraesCS4B02G152100.2	1178	1223	abscisic acid responsiveness
TraesCS4B02G152500.1	5	50	abscisic acid responsiveness
TraesCS4B02G152500.1	637	682	abscisic acid responsiveness
TraesCS4B02G152500.1	1408	1453	abscisic acid responsiveness
TraesCS4B02G152500.1	1418	1464	abscisic acid responsiveness
TraesCS4B02G152500.1	1419	1464	abscisic acid responsiveness
TraesCS4B02G152500.1	1519	1567	abscisic acid responsiveness
TraesCS4B02G152500.1	1520	1565	abscisic acid responsiveness
TraesCS4B02G152500.1	1557	1604	abscisic acid responsiveness
TraesCS4B02G152500.1	1582	1631	abscisic acid responsiveness
TraesCS4B02G152500.1	1584	1630	abscisic acid responsiveness
TraesCS4B02G152500.1	1585	1630	abscisic acid responsiveness
TraesCS4B02G152500.1	1753	1799	abscisic acid responsiveness
TraesCS4B02G152500.1	1754	1799	abscisic acid responsiveness
TraesCS4B02G157800.3	1289	1338	abscisic acid responsiveness
TraesCS4B02G157800.3	1778	1823	abscisic acid responsiveness
TraesCS4B02G216900.1	310	359	abscisic acid responsiveness
TraesCS4B02G216900.1	1652	1698	abscisic acid responsiveness
TraesCS4B02G216900.1	1653	1698	abscisic acid responsiveness
TraesCS4D02G036500.4	289	334	abscisic acid responsiveness
TraesCS4D02G036500.4	445	492	abscisic acid responsiveness
TraesCS4D02G036500.4	880	925	abscisic acid responsiveness
TraesCS4D02G036500.4	1048	1093	abscisic acid responsiveness
TraesCS4D02G039700.2	151	196	abscisic acid responsiveness
TraesCS4D02G039700.2	410	455	abscisic acid responsiveness
TraesCS4D02G039700.2	472	517	abscisic acid responsiveness
TraesCS4D02G039700.2	811	858	abscisic acid responsiveness
TraesCS4D02G039700.2	1274	1319	abscisic acid responsiveness
TraesCS4D02G039700.2	1323	1368	abscisic acid responsiveness
TraesCS4D02G128000.2	461	506	abscisic acid responsiveness
TraesCS4D02G128000.2	1146	1192	abscisic acid responsiveness
TraesCS4D02G128000.2	1147	1192	abscisic acid responsiveness
TraesCS4D02G128000.2	1960	2010	abscisic acid responsiveness
TraesCS4D02G128000.2	1970	2015	abscisic acid responsiveness
TraesCS4D02G160300.1	531	576	abscisic acid responsiveness
TraesCS4D02G160300.1	679	728	abscisic acid responsiveness
TraesCS4D02G161800.2	1094	1139	abscisic acid responsiveness
TraesCS4D02G161800.2	1780	1825	abscisic acid responsiveness
TraesCS4D02G161900.1	1581	1630	abscisic acid responsiveness
TraesCS4D02G161900.1	1583	1629	abscisic acid responsiveness
TraesCS4D02G161900.1	1584	1629	abscisic acid responsiveness
TraesCS4D02G161900.1	1753	1799	abscisic acid responsiveness
TraesCS4D02G161900.1	1754	1799	abscisic acid responsiveness
TraesCS4D02G217200.2	360	409	abscisic acid responsiveness
TraesCS4D02G217200.2	666	715	abscisic acid responsiveness
TraesCS4D02G217200.2	740	785	abscisic acid responsiveness
TraesCS4D02G217200.2	785	830	abscisic acid responsiveness
TraesCS4D02G217200.2	861	910	abscisic acid responsiveness
TraesCS4D02G217200.2	1656	1702	abscisic acid responsiveness
TraesCS4D02G217200.2	1657	1702	abscisic acid responsiveness
TraesCS5A02G002500.1	930	975	abscisic acid responsiveness
TraesCS5A02G002500.1	1367	1412	abscisic acid responsiveness
TraesCS5A02G002500.1	1461	1506	abscisic acid responsiveness
TraesCS5A02G002500.1	1501	1546	abscisic acid responsiveness
TraesCS5A02G002500.1	1635	1680	abscisic acid responsiveness
TraesCS5A02G132500.1	1374	1419	abscisic acid responsiveness
TraesCS5A02G204600.1	704	749	abscisic acid responsiveness
TraesCS5A02G204600.1	1190	1235	abscisic acid responsiveness
TraesCS5A02G204600.1	1196	1242	abscisic acid responsiveness
TraesCS5A02G204600.1	1197	1242	abscisic acid responsiveness
TraesCS5A02G204600.1	1266	1311	abscisic acid responsiveness
TraesCS5B02G001700.1	889	934	abscisic acid responsiveness
TraesCS5B02G001700.1	1044	1093	abscisic acid responsiveness
TraesCS5B02G001700.1	1197	1242	abscisic acid responsiveness
TraesCS5B02G001700.1	1577	1622	abscisic acid responsiveness
TraesCS5B02G132400.1	1592	1637	abscisic acid responsiveness
TraesCS5B02G203700.1	677	723	abscisic acid responsiveness
TraesCS5B02G203700.1	678	723	abscisic acid responsiveness
TraesCS5B02G203700.1	694	740	abscisic acid responsiveness
TraesCS5B02G203700.1	695	740	abscisic acid responsiveness
TraesCS5B02G203700.1	1550	1595	abscisic acid responsiveness
TraesCS5D02G002700.1	628	677	abscisic acid responsiveness
TraesCS5D02G140700.1	239	284	abscisic acid responsiveness
TraesCS5D02G140700.1	254	303	abscisic acid responsiveness
TraesCS5D02G140700.1	593	638	abscisic acid responsiveness
TraesCS5D02G140700.1	1574	1619	abscisic acid responsiveness
TraesCS5D02G211500.1	580	629	abscisic acid responsiveness
TraesCS5D02G211500.1	583	628	abscisic acid responsiveness
TraesCS5D02G211500.1	1094	1140	abscisic acid responsiveness
TraesCS5D02G211500.1	1095	1140	abscisic acid responsiveness
TraesCS5D02G211500.1	1171	1216	abscisic acid responsiveness
TraesCS6A02G406600.3	432	477	abscisic acid responsiveness
TraesCS6A02G406600.3	735	782	abscisic acid responsiveness
TraesCS6B02G451200.2	97	144	abscisic acid responsiveness
TraesCS6B02G451200.2	509	554	abscisic acid responsiveness
TraesCS6B02G451200.2	810	857	abscisic acid responsiveness
TraesCS6D02G390100.2	253	298	abscisic acid responsiveness
TraesCS6D02G390100.2	1132	1179	abscisic acid responsiveness
TraesCS7A02G205300.1	256	301	abscisic acid responsiveness
TraesCS7A02G294300.1	341	387	abscisic acid responsiveness
TraesCS7A02G294300.1	342	387	abscisic acid responsiveness
TraesCS7A02G294300.1	527	573	abscisic acid responsiveness
TraesCS7A02G294300.1	528	573	abscisic acid responsiveness
TraesCS7A02G294300.1	696	741	abscisic acid responsiveness
TraesCS7A02G325000.1	385	430	abscisic acid responsiveness
TraesCS7A02G325000.1	1242	1291	abscisic acid responsiveness
TraesCS7A02G325000.1	1245	1290	abscisic acid responsiveness
TraesCS7A02G569400.1	774	819	abscisic acid responsiveness
TraesCS7A02G569400.1	818	865	abscisic acid responsiveness
TraesCS7A02G569400.1	1105	1154	abscisic acid responsiveness
TraesCS7A02G569400.1	1490	1536	abscisic acid responsiveness
TraesCS7A02G569400.1	1491	1536	abscisic acid responsiveness
TraesCS7A02G569800.3	1700	1746	abscisic acid responsiveness
TraesCS7A02G569800.3	1701	1746	abscisic acid responsiveness
TraesCS7B02G225600.1	360	405	abscisic acid responsiveness
TraesCS7B02G225600.1	1222	1271	abscisic acid responsiveness
TraesCS7B02G225600.1	1225	1270	abscisic acid responsiveness
TraesCS7B02G489300.1	337	382	abscisic acid responsiveness
TraesCS7B02G489300.1	661	707	abscisic acid responsiveness
TraesCS7B02G489300.1	662	707	abscisic acid responsiveness
TraesCS7B02G489300.1	753	799	abscisic acid responsiveness
TraesCS7B02G489300.1	754	799	abscisic acid responsiveness
TraesCS7D02G208200.1	1095	1140	abscisic acid responsiveness
TraesCS7D02G289700.1	67	112	abscisic acid responsiveness
TraesCS7D02G321500.1	410	455	abscisic acid responsiveness
TraesCS7D02G321500.1	1270	1319	abscisic acid responsiveness
TraesCS7D02G321500.1	1273	1318	abscisic acid responsiveness
TraesCS7D02G542800.1	609	654	abscisic acid responsiveness
TraesCS7D02G542800.1	1925	1970	abscisic acid responsiveness
TraesCS7D02G543200.2	450	495	abscisic acid responsiveness
TraesCS7D02G543200.2	858	904	abscisic acid responsiveness
TraesCS7D02G543200.2	859	904	abscisic acid responsiveness
TraesCS2A02G130800.1	187	233	anaerobic induction
TraesCS2A02G130800.1	868	914	anaerobic induction
TraesCS2A02G189500.2	74	120	anaerobic induction
TraesCS2A02G189500.2	538	584	anaerobic induction
TraesCS2A02G479000.1	1657	1703	anaerobic induction
TraesCS2A02G479000.1	1915	1961	anaerobic induction
TraesCS2A02G559200.1	109	155	anaerobic induction
TraesCS2A02G559200.1	457	503	anaerobic induction
TraesCS2A02G559200.1	1297	1343	anaerobic induction
TraesCS2B02G152700.1	689	735	anaerobic induction
TraesCS2B02G152700.1	1404	1450	anaerobic induction
TraesCS2B02G152700.1	1485	1531	anaerobic induction
TraesCS2B02G503400.1	1509	1555	anaerobic induction
TraesCS2B02G503400.1	1826	1872	anaerobic induction
TraesCS2B02G621000.1	264	310	anaerobic induction
TraesCS2B02G621000.1	946	992	anaerobic induction
TraesCS2B02G621000.1	1099	1145	anaerobic induction
TraesCS2B02G621000.1	1167	1213	anaerobic induction
TraesCS2B02G621000.1	1184	1230	anaerobic induction
TraesCS2D02G132600.1	706	752	anaerobic induction
TraesCS2D02G198300.2	65	111	anaerobic induction
TraesCS2D02G198300.2	526	572	anaerobic induction
TraesCS2D02G198300.2	531	577	anaerobic induction
TraesCS2D02G571300.1	151	197	anaerobic induction
TraesCS2D02G571300.1	168	214	anaerobic induction
TraesCS2D02G571300.1	356	402	anaerobic induction
TraesCS2D02G571300.1	1056	1102	anaerobic induction
TraesCS3A02G385500.1	408	454	anaerobic induction
TraesCS3A02G385500.1	1780	1826	anaerobic induction
TraesCS3B02G417700.5	416	462	anaerobic induction
TraesCS3B02G417700.5	1784	1830	anaerobic induction
TraesCS3B02G472100.1	987	1033	anaerobic induction
TraesCS3D02G378500.1	401	447	anaerobic induction
TraesCS3D02G378500.1	1663	1709	anaerobic induction
TraesCS3D02G378500.1	1787	1833	anaerobic induction
TraesCS4A02G087500.1	345	391	anaerobic induction
TraesCS4A02G087500.1	1799	1845	anaerobic induction
TraesCS4A02G143600.1	337	383	anaerobic induction
TraesCS4A02G143600.1	1366	1412	anaerobic induction
TraesCS4A02G165400.2	940	986	anaerobic induction
TraesCS4A02G271600.1	1173	1219	anaerobic induction
TraesCS4A02G274200.1	1910	1956	anaerobic induction
TraesCS4B02G042400.1	582	628	anaerobic induction
TraesCS4B02G042400.1	780	826	anaerobic induction
TraesCS4B02G133100.1	1104	1150	anaerobic induction
TraesCS4B02G133100.1	1218	1264	anaerobic induction
TraesCS4B02G152500.1	278	324	anaerobic induction
TraesCS4B02G152500.1	604	650	anaerobic induction
TraesCS4B02G157800.3	1387	1433	anaerobic induction
TraesCS4B02G157800.3	1686	1732	anaerobic induction
TraesCS4B02G216900.1	1479	1525	anaerobic induction
TraesCS4D02G036500.4	156	202	anaerobic induction
TraesCS4D02G036500.4	324	370	anaerobic induction
TraesCS4D02G039700.2	1201	1247	anaerobic induction
TraesCS4D02G128000.2	1021	1067	anaerobic induction
TraesCS4D02G128000.2	1056	1102	anaerobic induction
TraesCS4D02G128000.2	1201	1247	anaerobic induction
TraesCS4D02G160300.1	457	503	anaerobic induction
TraesCS4D02G161800.2	1350	1396	anaerobic induction
TraesCS4D02G161800.2	1680	1726	anaerobic induction
TraesCS4D02G161900.1	434	480	anaerobic induction
TraesCS5A02G132500.1	34	80	anaerobic induction
TraesCS5A02G204600.1	1967	2013	anaerobic induction
TraesCS5B02G001700.1	114	160	anaerobic induction
TraesCS5D02G140700.1	1100	1146	anaerobic induction
TraesCS5D02G211500.1	1943	1989	anaerobic induction
TraesCS6A02G406600.3	1636	1682	anaerobic induction
TraesCS6B02G451200.2	1662	1708	anaerobic induction
TraesCS6D02G390100.2	1365	1411	anaerobic induction
TraesCS6D02G390100.2	1612	1658	anaerobic induction
TraesCS7A02G205300.1	1503	1549	anaerobic induction
TraesCS7A02G205300.1	1509	1555	anaerobic induction
TraesCS7A02G205300.1	1973	2019	anaerobic induction
TraesCS7A02G205300.1	1982	2028	anaerobic induction
TraesCS7A02G294300.1	1916	1962	anaerobic induction
TraesCS7A02G325000.1	356	402	anaerobic induction
TraesCS7A02G325000.1	438	484	anaerobic induction
TraesCS7A02G569800.3	851	897	anaerobic induction
TraesCS7A02G569800.3	1142	1188	anaerobic induction
TraesCS7B02G112700.2	141	187	anaerobic induction
TraesCS7B02G112700.2	1500	1546	anaerobic induction
TraesCS7B02G112700.2	1506	1552	anaerobic induction
TraesCS7B02G112700.2	1973	2019	anaerobic induction
TraesCS7B02G112700.2	1982	2028	anaerobic induction
TraesCS7B02G225600.1	1144	1190	anaerobic induction
TraesCS7D02G208200.1	1498	1544	anaerobic induction
TraesCS7D02G208200.1	1504	1550	anaerobic induction
TraesCS7D02G208200.1	1972	2018	anaerobic induction
TraesCS7D02G208200.1	1982	2028	anaerobic induction
TraesCS7D02G289700.1	1916	1962	anaerobic induction
TraesCS7D02G321500.1	185	231	anaerobic induction
TraesCS7D02G542800.1	1604	1650	anaerobic induction
TraesCS2D02G198300.2	97	144	auxin responsiveness
TraesCS2D02G198300.2	758	805	auxin responsiveness
TraesCS4A02G087500.1	1320	1367	auxin responsiveness
TraesCS4A02G185600.1	1576	1623	auxin responsiveness
TraesCS4B02G216900.1	1536	1583	auxin responsiveness
TraesCS4D02G217200.2	1540	1587	auxin responsiveness
TraesCS5D02G002700.1	347	394	auxin responsiveness
TraesCS6B02G451200.2	331	378	auxin responsiveness
TraesCS7A02G294300.1	284	331	auxin responsiveness
TraesCS7A02G294300.1	478	525	auxin responsiveness
TraesCS7A02G569800.3	1634	1681	auxin responsiveness
TraesCS7B02G112700.2	901	948	auxin responsiveness
TraesCS7D02G208200.1	886	933	auxin responsiveness
TraesCS2A02G130800.1	100	146	light responsiveness
TraesCS2A02G130800.1	462	508	light responsiveness
TraesCS2A02G130800.1	864	910	light responsiveness
TraesCS2A02G130800.1	1126	1172	light responsiveness
TraesCS2A02G130800.1	1145	1191	light responsiveness
TraesCS2A02G189500.2	1851	1897	light responsiveness
TraesCS2A02G189500.2	385	431	light responsiveness
TraesCS2A02G189500.2	765	811	light responsiveness
TraesCS2A02G189500.2	1693	1739	light responsiveness
TraesCS2A02G479000.1	1457	1503	light responsiveness
TraesCS2A02G479000.1	92	138	light responsiveness
TraesCS2A02G479000.1	1457	1503	light responsiveness
TraesCS2A02G559200.1	960	1006	light responsiveness
TraesCS2B02G152700.1	254	300	light responsiveness
TraesCS2B02G152700.1	35	81	light responsiveness
TraesCS2B02G152700.1	1117	1163	light responsiveness
TraesCS2B02G217700.1	360	406	light responsiveness
TraesCS2B02G217700.1	572	618	light responsiveness
TraesCS2B02G217700.1	833	879	light responsiveness
TraesCS2B02G217700.1	1301	1352.5	light responsiveness
TraesCS2B02G217700.1	1303	1354	light responsiveness
TraesCS2B02G217700.1	1304	1353	light responsiveness
TraesCS2B02G217700.1	1306	1352	light responsiveness
TraesCS2B02G217700.1	1686	1732	light responsiveness
TraesCS2B02G217700.1	1306	1352	light responsiveness
TraesCS2B02G217700.1	1855	1901	light responsiveness
TraesCS2B02G503400.1	97	143	light responsiveness
TraesCS2B02G621000.1	898	944	light responsiveness
TraesCS2B02G621000.1	764	810	light responsiveness
TraesCS2D02G132600.1	1140	1186	light responsiveness
TraesCS2D02G198300.2	1852	1898	light responsiveness
TraesCS2D02G198300.2	227	273	light responsiveness
TraesCS2D02G198300.2	787	833	light responsiveness
TraesCS2D02G198300.2	1698	1744	light responsiveness
TraesCS2D02G478300.1	20	66	light responsiveness
TraesCS2D02G478300.1	1296	1342	light responsiveness
TraesCS2D02G478300.1	779	825	light responsiveness
TraesCS2D02G478300.1	1296	1342	light responsiveness
TraesCS2D02G546200.1	731	777	light responsiveness
TraesCS2D02G546200.1	790	842	light responsiveness
TraesCS2D02G546200.1	791	841	light responsiveness
TraesCS2D02G546200.1	793	839	light responsiveness
TraesCS2D02G546200.1	793	839	light responsiveness
TraesCS2D02G546200.1	844	894	light responsiveness
TraesCS2D02G571300.1	788	834	light responsiveness
TraesCS2D02G571300.1	841	887	light responsiveness
TraesCS2D02G571300.1	708	754	light responsiveness
TraesCS3A02G385500.1	429	475	light responsiveness
TraesCS3A02G385500.1	120	166	light responsiveness
TraesCS3B02G417700.5	437	483	light responsiveness
TraesCS3B02G417700.5	149	195	light responsiveness
TraesCS3B02G417700.5	285	331	light responsiveness
TraesCS3B02G472100.1	837	883	light responsiveness
TraesCS3B02G472100.1	616	662	light responsiveness
TraesCS3B02G472100.1	836	884	light responsiveness
TraesCS3B02G472100.1	837	883	light responsiveness
TraesCS3B02G472100.1	1253	1299	light responsiveness
TraesCS3B02G472100.1	1411	1457	light responsiveness
TraesCS3D02G378500.1	106	152	light responsiveness
TraesCS3D02G378500.1	137	183	light responsiveness
TraesCS3D02G378500.1	273	319	light responsiveness
TraesCS3D02G378500.1	421	471.5	light responsiveness
TraesCS3D02G378500.1	106	152	light responsiveness
TraesCS3D02G378500.1	422	468	light responsiveness
TraesCS4A02G087500.1	816	867	light responsiveness
TraesCS4A02G087500.1	1621	1667	light responsiveness
TraesCS4A02G087500.1	592	638	light responsiveness
TraesCS4A02G087500.1	816	865	light responsiveness
TraesCS4A02G087500.1	1621	1667	light responsiveness
TraesCS4A02G143600.1	1113	1159	light responsiveness
TraesCS4A02G143600.1	1343	1389	light responsiveness
TraesCS4A02G143600.1	1777	1823	light responsiveness
TraesCS4A02G143600.1	1784	1830	light responsiveness
TraesCS4A02G143600.1	1784	1830	light responsiveness
TraesCS4A02G162700.1	1739	1788	light responsiveness
TraesCS4A02G162700.1	837	883	light responsiveness
TraesCS4A02G162700.1	849	895	light responsiveness
TraesCS4A02G162700.1	1209	1255	light responsiveness
TraesCS4A02G165400.2	1022	1068	light responsiveness
TraesCS4A02G165400.2	1682	1728	light responsiveness
TraesCS4A02G165400.2	1732	1778	light responsiveness
TraesCS4A02G165400.2	1854	1900	light responsiveness
TraesCS4A02G165400.2	1682	1728	light responsiveness
TraesCS4A02G165400.2	1854	1900	light responsiveness
TraesCS4A02G165400.2	1938	1984	light responsiveness
TraesCS4A02G185600.1	62	108	light responsiveness
TraesCS4A02G185600.1	1132	1178	light responsiveness
TraesCS4A02G185600.1	1992	2038	light responsiveness
TraesCS4A02G185600.1	1132	1178	light responsiveness
TraesCS4A02G271600.1	467	513	light responsiveness
TraesCS4A02G271600.1	470	516	light responsiveness
TraesCS4A02G271600.1	566	612	light responsiveness
TraesCS4A02G271600.1	1253	1299	light responsiveness
TraesCS4A02G271600.1	1300	1346	light responsiveness
TraesCS4A02G274200.1	726	772	light responsiveness
TraesCS4A02G274200.1	732	778	light responsiveness
TraesCS4A02G274200.1	1827	1873	light responsiveness
TraesCS4A02G274200.1	1163	1209	light responsiveness
TraesCS4B02G039400.2	263	309	light responsiveness
TraesCS4B02G039400.2	1101	1147	light responsiveness
TraesCS4B02G042400.1	34	80	light responsiveness
TraesCS4B02G042400.1	37	83	light responsiveness
TraesCS4B02G042400.1	1621	1667	light responsiveness
TraesCS4B02G042400.1	1146	1192	light responsiveness
TraesCS4B02G042400.1	1325	1371	light responsiveness
TraesCS4B02G042400.1	1621	1667	light responsiveness
TraesCS4B02G133100.1	318	364	light responsiveness
TraesCS4B02G133100.1	1043	1091	light responsiveness
TraesCS4B02G133100.1	1044	1090	light responsiveness
TraesCS4B02G133100.1	1079	1125	light responsiveness
TraesCS4B02G133100.1	1044	1090	light responsiveness
TraesCS4B02G152100.2	133	179	light responsiveness
TraesCS4B02G152100.2	674	720	light responsiveness
TraesCS4B02G152100.2	796	842	light responsiveness
TraesCS4B02G152100.2	1177	1223	light responsiveness
TraesCS4B02G152100.2	1229	1278	light responsiveness
TraesCS4B02G152500.1	5	51	light responsiveness
TraesCS4B02G152500.1	637	683	light responsiveness
TraesCS4B02G152500.1	1418	1464	light responsiveness
TraesCS4B02G152500.1	1584	1630	light responsiveness
TraesCS4B02G152500.1	1753	1799	light responsiveness
TraesCS4B02G152500.1	1407	1453	light responsiveness
TraesCS4B02G152500.1	1418	1464	light responsiveness
TraesCS4B02G152500.1	1519	1565	light responsiveness
TraesCS4B02G152500.1	1584	1630	light responsiveness
TraesCS4B02G152500.1	1753	1799	light responsiveness
TraesCS4B02G157800.3	1364	1410	light responsiveness
TraesCS4B02G157800.3	1778	1824	light responsiveness
TraesCS4B02G216900.1	1652	1698	light responsiveness
TraesCS4B02G216900.1	1652	1698	light responsiveness
TraesCS4D02G036500.4	245	291	light responsiveness
TraesCS4D02G036500.4	289	335	light responsiveness
TraesCS4D02G036500.4	880	926	light responsiveness
TraesCS4D02G036500.4	1513	1559	light responsiveness
TraesCS4D02G036500.4	1047	1093	light responsiveness
TraesCS4D02G039700.2	1322	1368	light responsiveness
TraesCS4D02G039700.2	151	197	light responsiveness
TraesCS4D02G039700.2	410	456	light responsiveness
TraesCS4D02G039700.2	468	514	light responsiveness
TraesCS4D02G039700.2	471	517	light responsiveness
TraesCS4D02G039700.2	1274	1320	light responsiveness
TraesCS4D02G128000.2	460	506	light responsiveness
TraesCS4D02G128000.2	1145	1193	light responsiveness
TraesCS4D02G128000.2	1146	1192	light responsiveness
TraesCS4D02G128000.2	1970	2016	light responsiveness
TraesCS4D02G128000.2	1146	1192	light responsiveness
TraesCS4D02G160300.1	531	577	light responsiveness
TraesCS4D02G161800.2	1094	1140	light responsiveness
TraesCS4D02G161800.2	1327	1373	light responsiveness
TraesCS4D02G161800.2	1780	1826	light responsiveness
TraesCS4D02G161900.1	1583	1629	light responsiveness
TraesCS4D02G161900.1	1753	1799	light responsiveness
TraesCS4D02G161900.1	1583	1629	light responsiveness
TraesCS4D02G161900.1	1753	1799	light responsiveness
TraesCS4D02G161900.1	1854	1900	light responsiveness
TraesCS4D02G217200.2	1656	1702	light responsiveness
TraesCS4D02G217200.2	434	480	light responsiveness
TraesCS4D02G217200.2	699	745	light responsiveness
TraesCS4D02G217200.2	740	786	light responsiveness
TraesCS4D02G217200.2	785	831	light responsiveness
TraesCS4D02G217200.2	1656	1702	light responsiveness
TraesCS5A02G002500.1	929	975	light responsiveness
TraesCS5A02G002500.1	1309	1355	light responsiveness
TraesCS5A02G002500.1	1329	1375	light responsiveness
TraesCS5A02G002500.1	1366	1412	light responsiveness
TraesCS5A02G002500.1	1460	1506	light responsiveness
TraesCS5A02G002500.1	1500	1546	light responsiveness
TraesCS5A02G002500.1	1635	1681	light responsiveness
TraesCS5A02G132500.1	1231	1282	light responsiveness
TraesCS5A02G132500.1	492	542	light responsiveness
TraesCS5A02G132500.1	1037	1087	light responsiveness
TraesCS5A02G132500.1	508	554	light responsiveness
TraesCS5A02G132500.1	1100	1146	light responsiveness
TraesCS5A02G132500.1	1374	1420	light responsiveness
TraesCS5A02G204600.1	1196	1242	light responsiveness
TraesCS5A02G204600.1	1266	1312	light responsiveness
TraesCS5A02G204600.1	140	186	light responsiveness
TraesCS5A02G204600.1	703	749	light responsiveness
TraesCS5A02G204600.1	1190	1236	light responsiveness
TraesCS5A02G204600.1	1195	1243	light responsiveness
TraesCS5A02G204600.1	1196	1242	light responsiveness
TraesCS5A02G204600.1	1228	1274	light responsiveness
TraesCS5B02G001700.1	192	238	light responsiveness
TraesCS5B02G001700.1	888	934	light responsiveness
TraesCS5B02G001700.1	1197	1243	light responsiveness
TraesCS5B02G001700.1	1324	1370	light responsiveness
TraesCS5B02G001700.1	1577	1623	light responsiveness
TraesCS5B02G132400.1	771	817	light responsiveness
TraesCS5B02G132400.1	1591	1637	light responsiveness
TraesCS5B02G203700.1	676	724	light responsiveness
TraesCS5B02G203700.1	677	723	light responsiveness
TraesCS5B02G203700.1	693	741	light responsiveness
TraesCS5B02G203700.1	694	740	light responsiveness
TraesCS5B02G203700.1	711	757	light responsiveness
TraesCS5B02G203700.1	1503	1549	light responsiveness
TraesCS5B02G203700.1	1549	1595	light responsiveness
TraesCS5B02G203700.1	677	723	light responsiveness
TraesCS5B02G203700.1	694	740	light responsiveness
TraesCS5D02G002700.1	627	678	light responsiveness
TraesCS5D02G002700.1	811	862	light responsiveness
TraesCS5D02G140700.1	239	285	light responsiveness
TraesCS5D02G140700.1	592	638	light responsiveness
TraesCS5D02G140700.1	1571	1620	light responsiveness
TraesCS5D02G140700.1	1574	1620	light responsiveness
TraesCS5D02G211500.1	582	628	light responsiveness
TraesCS5D02G211500.1	613	659	light responsiveness
TraesCS5D02G211500.1	1093	1141	light responsiveness
TraesCS5D02G211500.1	1094	1140	light responsiveness
TraesCS5D02G211500.1	1126	1172	light responsiveness
TraesCS5D02G211500.1	1094	1140	light responsiveness
TraesCS5D02G211500.1	1171	1217	light responsiveness
TraesCS6A02G406600.3	432	478	light responsiveness
TraesCS6A02G406600.3	725	771	light responsiveness
TraesCS6B02G451200.2	509	555	light responsiveness
TraesCS6B02G451200.2	798	847	light responsiveness
TraesCS6D02G390100.2	253	299	light responsiveness
TraesCS6D02G390100.2	562	608	light responsiveness
TraesCS7A02G205300.1	254	303	light responsiveness
TraesCS7A02G205300.1	255	301	light responsiveness
TraesCS7A02G294300.1	341	387	light responsiveness
TraesCS7A02G294300.1	527	573	light responsiveness
TraesCS7A02G294300.1	341	387	light responsiveness
TraesCS7A02G294300.1	527	573	light responsiveness
TraesCS7A02G294300.1	695	741	light responsiveness
TraesCS7A02G325000.1	25	71	light responsiveness
TraesCS7A02G325000.1	385	431	light responsiveness
TraesCS7A02G325000.1	814	860	light responsiveness
TraesCS7A02G325000.1	1244	1290	light responsiveness
TraesCS7A02G569400.1	1490	1536	light responsiveness
TraesCS7A02G569400.1	774	820	light responsiveness
TraesCS7A02G569400.1	1487	1539	light responsiveness
TraesCS7A02G569400.1	1488	1538	light responsiveness
TraesCS7A02G569400.1	1490	1536	light responsiveness
TraesCS7A02G569800.3	1700	1746	light responsiveness
TraesCS7A02G569800.3	1700	1746	light responsiveness
TraesCS7B02G112700.2	596	642	light responsiveness
TraesCS7B02G184000.2	977	1023	light responsiveness
TraesCS7B02G225600.1	360	406	light responsiveness
TraesCS7B02G225600.1	534	580	light responsiveness
TraesCS7B02G225600.1	807	853	light responsiveness
TraesCS7B02G225600.1	1224	1270	light responsiveness
TraesCS7B02G489300.1	337	383	light responsiveness
TraesCS7B02G489300.1	661	707	light responsiveness
TraesCS7B02G489300.1	750	802	light responsiveness
TraesCS7B02G489300.1	751	801	light responsiveness
TraesCS7B02G489300.1	753	799	light responsiveness
TraesCS7B02G489300.1	661	707	light responsiveness
TraesCS7B02G489300.1	753	799	light responsiveness
TraesCS7D02G208200.1	1095	1141	light responsiveness
TraesCS7D02G289700.1	66	112	light responsiveness
TraesCS7D02G289700.1	1155	1201	light responsiveness
TraesCS7D02G321500.1	56	102	light responsiveness
TraesCS7D02G321500.1	410	456	light responsiveness
TraesCS7D02G321500.1	850	896	light responsiveness
TraesCS7D02G321500.1	1272	1318	light responsiveness
TraesCS7D02G321500.1	1303	1349	light responsiveness
TraesCS7D02G542800.1	609	655	light responsiveness
TraesCS7D02G542800.1	1924	1970	light responsiveness
TraesCS7D02G543200.2	449	495	light responsiveness
TraesCS7D02G543200.2	855	907	light responsiveness
TraesCS7D02G543200.2	856	906	light responsiveness
TraesCS7D02G543200.2	858	904	light responsiveness
TraesCS7D02G543200.2	1908	1954	light responsiveness
TraesCS7D02G543200.2	858	904	light responsiveness
TraesCS2A02G479000.1	1898	1946	seed-specific regulation
TraesCS2B02G217700.1	470	518	seed-specific regulation
TraesCS2B02G503400.1	1395	1443	seed-specific regulation
TraesCS2B02G621000.1	206	254	seed-specific regulation
TraesCS2D02G478300.1	440	488	seed-specific regulation
TraesCS2D02G478300.1	1896	1944	seed-specific regulation
TraesCS4A02G271600.1	264	312	seed-specific regulation
TraesCS4A02G271600.1	378	426	seed-specific regulation
TraesCS4B02G042400.1	959	1007	seed-specific regulation
TraesCS4B02G133100.1	941	989	seed-specific regulation
TraesCS4D02G128000.2	336	384	seed-specific regulation
TraesCS4D02G128000.2	1046	1094	seed-specific regulation
TraesCS4D02G128000.2	1050	1098	seed-specific regulation
TraesCS5A02G002500.1	1592	1640	seed-specific regulation
TraesCS7B02G489300.1	114	162	seed-specific regulation
TraesCS7B02G489300.1	118	166	seed-specific regulation
TraesCS7D02G542800.1	91	139	seed-specific regulation
TraesCS7D02G542800.1	225	273	seed-specific regulation
TraesCS7D02G542800.1	530	578	seed-specific regulation
TraesCS2A02G130800.1	1128	1173	MeJA-responsiveness
TraesCS2A02G130800.1	1128	1173	MeJA-responsiveness
TraesCS2A02G189500.2	1223	1268	MeJA-responsiveness
TraesCS2A02G189500.2	1532	1577	MeJA-responsiveness
TraesCS2A02G189500.2	1546	1591	MeJA-responsiveness
TraesCS2A02G189500.2	1645	1690	MeJA-responsiveness
TraesCS2A02G189500.2	1223	1268	MeJA-responsiveness
TraesCS2A02G189500.2	1532	1577	MeJA-responsiveness
TraesCS2A02G189500.2	1546	1591	MeJA-responsiveness
TraesCS2A02G189500.2	1645	1690	MeJA-responsiveness
TraesCS2A02G479000.1	1054	1099	MeJA-responsiveness
TraesCS2A02G479000.1	1054	1099	MeJA-responsiveness
TraesCS2A02G559200.1	581	626	MeJA-responsiveness
TraesCS2A02G559200.1	684	729	MeJA-responsiveness
TraesCS2A02G559200.1	581	626	MeJA-responsiveness
TraesCS2A02G559200.1	684	729	MeJA-responsiveness
TraesCS2B02G152700.1	1122	1167	MeJA-responsiveness
TraesCS2B02G152700.1	1122	1167	MeJA-responsiveness
TraesCS2B02G217700.1	258	303	MeJA-responsiveness
TraesCS2B02G217700.1	1525	1570	MeJA-responsiveness
TraesCS2B02G217700.1	1539	1584	MeJA-responsiveness
TraesCS2B02G217700.1	1638	1683	MeJA-responsiveness
TraesCS2B02G217700.1	258	303	MeJA-responsiveness
TraesCS2B02G217700.1	1525	1570	MeJA-responsiveness
TraesCS2B02G217700.1	1539	1584	MeJA-responsiveness
TraesCS2B02G217700.1	1638	1683	MeJA-responsiveness
TraesCS2B02G503400.1	599	644	MeJA-responsiveness
TraesCS2B02G503400.1	599	644	MeJA-responsiveness
TraesCS2B02G621000.1	248	293	MeJA-responsiveness
TraesCS2B02G621000.1	421	466	MeJA-responsiveness
TraesCS2B02G621000.1	614	659	MeJA-responsiveness
TraesCS2B02G621000.1	1220	1265	MeJA-responsiveness
TraesCS2B02G621000.1	248	293	MeJA-responsiveness
TraesCS2B02G621000.1	421	466	MeJA-responsiveness
TraesCS2B02G621000.1	614	659	MeJA-responsiveness
TraesCS2B02G621000.1	1220	1265	MeJA-responsiveness
TraesCS2D02G132600.1	1145	1190	MeJA-responsiveness
TraesCS2D02G132600.1	1145	1190	MeJA-responsiveness
TraesCS2D02G198300.2	1540	1585	MeJA-responsiveness
TraesCS2D02G198300.2	1554	1599	MeJA-responsiveness
TraesCS2D02G198300.2	1650	1695	MeJA-responsiveness
TraesCS2D02G198300.2	1540	1585	MeJA-responsiveness
TraesCS2D02G198300.2	1554	1599	MeJA-responsiveness
TraesCS2D02G198300.2	1650	1695	MeJA-responsiveness
TraesCS2D02G478300.1	778	823	MeJA-responsiveness
TraesCS2D02G478300.1	886	931	MeJA-responsiveness
TraesCS2D02G478300.1	1735	1780	MeJA-responsiveness
TraesCS2D02G478300.1	778	823	MeJA-responsiveness
TraesCS2D02G478300.1	886	931	MeJA-responsiveness
TraesCS2D02G478300.1	1735	1780	MeJA-responsiveness
TraesCS2D02G546200.1	397	442	MeJA-responsiveness
TraesCS2D02G546200.1	487	532	MeJA-responsiveness
TraesCS2D02G546200.1	543	588	MeJA-responsiveness
TraesCS2D02G546200.1	397	442	MeJA-responsiveness
TraesCS2D02G546200.1	487	532	MeJA-responsiveness
TraesCS2D02G546200.1	543	588	MeJA-responsiveness
TraesCS2D02G571300.1	16	61	MeJA-responsiveness
TraesCS2D02G571300.1	134	179	MeJA-responsiveness
TraesCS2D02G571300.1	274	319	MeJA-responsiveness
TraesCS2D02G571300.1	1443	1488	MeJA-responsiveness
TraesCS2D02G571300.1	1703	1748	MeJA-responsiveness
TraesCS2D02G571300.1	16	61	MeJA-responsiveness
TraesCS2D02G571300.1	134	179	MeJA-responsiveness
TraesCS2D02G571300.1	274	319	MeJA-responsiveness
TraesCS2D02G571300.1	1443	1488	MeJA-responsiveness
TraesCS2D02G571300.1	1703	1748	MeJA-responsiveness
TraesCS3A02G385500.1	119	164	MeJA-responsiveness
TraesCS3A02G385500.1	215	260	MeJA-responsiveness
TraesCS3A02G385500.1	969	1014	MeJA-responsiveness
TraesCS3A02G385500.1	1085	1130	MeJA-responsiveness
TraesCS3A02G385500.1	1417	1462	MeJA-responsiveness
TraesCS3A02G385500.1	119	164	MeJA-responsiveness
TraesCS3A02G385500.1	215	260	MeJA-responsiveness
TraesCS3A02G385500.1	969	1014	MeJA-responsiveness
TraesCS3A02G385500.1	1085	1130	MeJA-responsiveness
TraesCS3A02G385500.1	1417	1462	MeJA-responsiveness
TraesCS3B02G417700.5	148	193	MeJA-responsiveness
TraesCS3B02G417700.5	244	289	MeJA-responsiveness
TraesCS3B02G417700.5	982	1027	MeJA-responsiveness
TraesCS3B02G417700.5	1096	1141	MeJA-responsiveness
TraesCS3B02G417700.5	1422	1467	MeJA-responsiveness
TraesCS3B02G417700.5	148	193	MeJA-responsiveness
TraesCS3B02G417700.5	244	289	MeJA-responsiveness
TraesCS3B02G417700.5	982	1027	MeJA-responsiveness
TraesCS3B02G417700.5	1096	1141	MeJA-responsiveness
TraesCS3B02G417700.5	1422	1467	MeJA-responsiveness
TraesCS3B02G472100.1	1252	1297	MeJA-responsiveness
TraesCS3B02G472100.1	1615	1660	MeJA-responsiveness
TraesCS3B02G472100.1	1252	1297	MeJA-responsiveness
TraesCS3B02G472100.1	1615	1660	MeJA-responsiveness
TraesCS3D02G378500.1	136	181	MeJA-responsiveness
TraesCS3D02G378500.1	232	277	MeJA-responsiveness
TraesCS3D02G378500.1	966	1011	MeJA-responsiveness
TraesCS3D02G378500.1	1082	1127	MeJA-responsiveness
TraesCS3D02G378500.1	136	181	MeJA-responsiveness
TraesCS3D02G378500.1	232	277	MeJA-responsiveness
TraesCS3D02G378500.1	966	1011	MeJA-responsiveness
TraesCS3D02G378500.1	1082	1127	MeJA-responsiveness
TraesCS4A02G087500.1	230	275	MeJA-responsiveness
TraesCS4A02G087500.1	425	470	MeJA-responsiveness
TraesCS4A02G087500.1	433	478	MeJA-responsiveness
TraesCS4A02G087500.1	487	532	MeJA-responsiveness
TraesCS4A02G087500.1	230	275	MeJA-responsiveness
TraesCS4A02G087500.1	425	470	MeJA-responsiveness
TraesCS4A02G087500.1	433	478	MeJA-responsiveness
TraesCS4A02G087500.1	487	532	MeJA-responsiveness
TraesCS4A02G143600.1	1152	1197	MeJA-responsiveness
TraesCS4A02G143600.1	1283	1328	MeJA-responsiveness
TraesCS4A02G143600.1	1374	1419	MeJA-responsiveness
TraesCS4A02G143600.1	1788	1833	MeJA-responsiveness
TraesCS4A02G143600.1	1152	1197	MeJA-responsiveness
TraesCS4A02G143600.1	1283	1328	MeJA-responsiveness
TraesCS4A02G143600.1	1374	1419	MeJA-responsiveness
TraesCS4A02G143600.1	1788	1833	MeJA-responsiveness
TraesCS4A02G162700.1	1766	1811	MeJA-responsiveness
TraesCS4A02G162700.1	1766	1811	MeJA-responsiveness
TraesCS4A02G185600.1	205	250	MeJA-responsiveness
TraesCS4A02G185600.1	292	337	MeJA-responsiveness
TraesCS4A02G185600.1	205	250	MeJA-responsiveness
TraesCS4A02G185600.1	292	337	MeJA-responsiveness
TraesCS4A02G271600.1	1488	1533	MeJA-responsiveness
TraesCS4A02G271600.1	1501	1546	MeJA-responsiveness
TraesCS4A02G271600.1	1488	1533	MeJA-responsiveness
TraesCS4A02G271600.1	1501	1546	MeJA-responsiveness
TraesCS4A02G274200.1	353	398	MeJA-responsiveness
TraesCS4A02G274200.1	1767	1812	MeJA-responsiveness
TraesCS4A02G274200.1	1826	1871	MeJA-responsiveness
TraesCS4A02G274200.1	353	398	MeJA-responsiveness
TraesCS4A02G274200.1	1767	1812	MeJA-responsiveness
TraesCS4A02G274200.1	1826	1871	MeJA-responsiveness
TraesCS4B02G039400.2	49	94	MeJA-responsiveness
TraesCS4B02G039400.2	809	854	MeJA-responsiveness
TraesCS4B02G039400.2	915	960	MeJA-responsiveness
TraesCS4B02G039400.2	1682	1727	MeJA-responsiveness
TraesCS4B02G039400.2	49	94	MeJA-responsiveness
TraesCS4B02G039400.2	809	854	MeJA-responsiveness
TraesCS4B02G039400.2	915	960	MeJA-responsiveness
TraesCS4B02G039400.2	1682	1727	MeJA-responsiveness
TraesCS4B02G042400.1	1506	1551	MeJA-responsiveness
TraesCS4B02G042400.1	1519	1564	MeJA-responsiveness
TraesCS4B02G042400.1	1506	1551	MeJA-responsiveness
TraesCS4B02G042400.1	1519	1564	MeJA-responsiveness
TraesCS4B02G133100.1	1277	1322	MeJA-responsiveness
TraesCS4B02G133100.1	1366	1411	MeJA-responsiveness
TraesCS4B02G133100.1	1277	1322	MeJA-responsiveness
TraesCS4B02G133100.1	1366	1411	MeJA-responsiveness
TraesCS4B02G152100.2	680	725	MeJA-responsiveness
TraesCS4B02G152100.2	680	725	MeJA-responsiveness
TraesCS4B02G152500.1	445	490	MeJA-responsiveness
TraesCS4B02G152500.1	654	699	MeJA-responsiveness
TraesCS4B02G152500.1	445	490	MeJA-responsiveness
TraesCS4B02G152500.1	654	699	MeJA-responsiveness
TraesCS4B02G157800.3	1789	1834	MeJA-responsiveness
TraesCS4B02G157800.3	1789	1834	MeJA-responsiveness
TraesCS4D02G036500.4	142	187	MeJA-responsiveness
TraesCS4D02G036500.4	369	414	MeJA-responsiveness
TraesCS4D02G036500.4	372	417	MeJA-responsiveness
TraesCS4D02G036500.4	1705	1750	MeJA-responsiveness
TraesCS4D02G036500.4	1756	1801	MeJA-responsiveness
TraesCS4D02G036500.4	142	187	MeJA-responsiveness
TraesCS4D02G036500.4	369	414	MeJA-responsiveness
TraesCS4D02G036500.4	372	417	MeJA-responsiveness
TraesCS4D02G036500.4	1705	1750	MeJA-responsiveness
TraesCS4D02G036500.4	1756	1801	MeJA-responsiveness
TraesCS4D02G039700.2	1261	1306	MeJA-responsiveness
TraesCS4D02G039700.2	1518	1563	MeJA-responsiveness
TraesCS4D02G039700.2	1531	1576	MeJA-responsiveness
TraesCS4D02G039700.2	1261	1306	MeJA-responsiveness
TraesCS4D02G039700.2	1518	1563	MeJA-responsiveness
TraesCS4D02G039700.2	1531	1576	MeJA-responsiveness
TraesCS4D02G128000.2	102	147	MeJA-responsiveness
TraesCS4D02G128000.2	1972	2017	MeJA-responsiveness
TraesCS4D02G128000.2	102	147	MeJA-responsiveness
TraesCS4D02G128000.2	1972	2017	MeJA-responsiveness
TraesCS4D02G160300.1	42	87	MeJA-responsiveness
TraesCS4D02G160300.1	274	319	MeJA-responsiveness
TraesCS4D02G160300.1	42	87	MeJA-responsiveness
TraesCS4D02G160300.1	274	319	MeJA-responsiveness
TraesCS4D02G161800.2	1251	1296	MeJA-responsiveness
TraesCS4D02G161800.2	1791	1836	MeJA-responsiveness
TraesCS4D02G161800.2	1251	1296	MeJA-responsiveness
TraesCS4D02G161800.2	1791	1836	MeJA-responsiveness
TraesCS4D02G161900.1	1001	1046	MeJA-responsiveness
TraesCS4D02G161900.1	1218	1263	MeJA-responsiveness
TraesCS4D02G161900.1	1001	1046	MeJA-responsiveness
TraesCS4D02G161900.1	1218	1263	MeJA-responsiveness
TraesCS4D02G217200.2	16	61	MeJA-responsiveness
TraesCS4D02G217200.2	742	787	MeJA-responsiveness
TraesCS4D02G217200.2	893	938	MeJA-responsiveness
TraesCS4D02G217200.2	1031	1076	MeJA-responsiveness
TraesCS4D02G217200.2	16	61	MeJA-responsiveness
TraesCS4D02G217200.2	742	787	MeJA-responsiveness
TraesCS4D02G217200.2	893	938	MeJA-responsiveness
TraesCS4D02G217200.2	1031	1076	MeJA-responsiveness
TraesCS5A02G002500.1	907	952	MeJA-responsiveness
TraesCS5A02G002500.1	937	982	MeJA-responsiveness
TraesCS5A02G002500.1	1365	1410	MeJA-responsiveness
TraesCS5A02G002500.1	1499	1544	MeJA-responsiveness
TraesCS5A02G002500.1	907	952	MeJA-responsiveness
TraesCS5A02G002500.1	937	982	MeJA-responsiveness
TraesCS5A02G002500.1	1365	1410	MeJA-responsiveness
TraesCS5A02G002500.1	1499	1544	MeJA-responsiveness
TraesCS5A02G132500.1	532	577	MeJA-responsiveness
TraesCS5A02G132500.1	1134	1179	MeJA-responsiveness
TraesCS5A02G132500.1	1376	1421	MeJA-responsiveness
TraesCS5A02G132500.1	532	577	MeJA-responsiveness
TraesCS5A02G132500.1	1134	1179	MeJA-responsiveness
TraesCS5A02G132500.1	1376	1421	MeJA-responsiveness
TraesCS5A02G204600.1	1001	1046	MeJA-responsiveness
TraesCS5A02G204600.1	1551	1596	MeJA-responsiveness
TraesCS5A02G204600.1	1001	1046	MeJA-responsiveness
TraesCS5A02G204600.1	1551	1596	MeJA-responsiveness
TraesCS5B02G001700.1	765	810	MeJA-responsiveness
TraesCS5B02G001700.1	765	810	MeJA-responsiveness
TraesCS5B02G132400.1	1001	1046	MeJA-responsiveness
TraesCS5B02G132400.1	1234	1279	MeJA-responsiveness
TraesCS5B02G132400.1	1001	1046	MeJA-responsiveness
TraesCS5B02G132400.1	1234	1279	MeJA-responsiveness
TraesCS5B02G203700.1	395	440	MeJA-responsiveness
TraesCS5B02G203700.1	446	491	MeJA-responsiveness
TraesCS5B02G203700.1	1034	1079	MeJA-responsiveness
TraesCS5B02G203700.1	1846	1891	MeJA-responsiveness
TraesCS5B02G203700.1	395	440	MeJA-responsiveness
TraesCS5B02G203700.1	446	491	MeJA-responsiveness
TraesCS5B02G203700.1	1034	1079	MeJA-responsiveness
TraesCS5B02G203700.1	1846	1891	MeJA-responsiveness
TraesCS5D02G002700.1	602	647	MeJA-responsiveness
TraesCS5D02G002700.1	893	938	MeJA-responsiveness
TraesCS5D02G002700.1	916	961	MeJA-responsiveness
TraesCS5D02G002700.1	927	972	MeJA-responsiveness
TraesCS5D02G002700.1	602	647	MeJA-responsiveness
TraesCS5D02G002700.1	893	938	MeJA-responsiveness
TraesCS5D02G002700.1	916	961	MeJA-responsiveness
TraesCS5D02G002700.1	927	972	MeJA-responsiveness
TraesCS5D02G140700.1	23	68	MeJA-responsiveness
TraesCS5D02G140700.1	260	305	MeJA-responsiveness
TraesCS5D02G140700.1	591	636	MeJA-responsiveness
TraesCS5D02G140700.1	603	648	MeJA-responsiveness
TraesCS5D02G140700.1	780	825	MeJA-responsiveness
TraesCS5D02G140700.1	23	68	MeJA-responsiveness
TraesCS5D02G140700.1	260	305	MeJA-responsiveness
TraesCS5D02G140700.1	591	636	MeJA-responsiveness
TraesCS5D02G140700.1	603	648	MeJA-responsiveness
TraesCS5D02G140700.1	780	825	MeJA-responsiveness
TraesCS5D02G211500.1	838	883	MeJA-responsiveness
TraesCS5D02G211500.1	1439	1484	MeJA-responsiveness
TraesCS5D02G211500.1	838	883	MeJA-responsiveness
TraesCS5D02G211500.1	1439	1484	MeJA-responsiveness
TraesCS6A02G406600.3	866	911	MeJA-responsiveness
TraesCS6A02G406600.3	866	911	MeJA-responsiveness
TraesCS6D02G390100.2	258	303	MeJA-responsiveness
TraesCS6D02G390100.2	786	831	MeJA-responsiveness
TraesCS6D02G390100.2	1416	1461	MeJA-responsiveness
TraesCS6D02G390100.2	258	303	MeJA-responsiveness
TraesCS6D02G390100.2	786	831	MeJA-responsiveness
TraesCS6D02G390100.2	1416	1461	MeJA-responsiveness
TraesCS7A02G205300.1	167	212	MeJA-responsiveness
TraesCS7A02G205300.1	934	979	MeJA-responsiveness
TraesCS7A02G205300.1	1016	1061	MeJA-responsiveness
TraesCS7A02G205300.1	167	212	MeJA-responsiveness
TraesCS7A02G205300.1	934	979	MeJA-responsiveness
TraesCS7A02G205300.1	1016	1061	MeJA-responsiveness
TraesCS7A02G294300.1	177	222	MeJA-responsiveness
TraesCS7A02G294300.1	375	420	MeJA-responsiveness
TraesCS7A02G294300.1	1737	1782	MeJA-responsiveness
TraesCS7A02G294300.1	177	222	MeJA-responsiveness
TraesCS7A02G294300.1	375	420	MeJA-responsiveness
TraesCS7A02G294300.1	1737	1782	MeJA-responsiveness
TraesCS7A02G325000.1	149	194	MeJA-responsiveness
TraesCS7A02G325000.1	387	432	MeJA-responsiveness
TraesCS7A02G325000.1	552	597	MeJA-responsiveness
TraesCS7A02G325000.1	1022	1067	MeJA-responsiveness
TraesCS7A02G325000.1	1933	1978	MeJA-responsiveness
TraesCS7A02G325000.1	1973	2018	MeJA-responsiveness
TraesCS7A02G325000.1	149	194	MeJA-responsiveness
TraesCS7A02G325000.1	387	432	MeJA-responsiveness
TraesCS7A02G325000.1	552	597	MeJA-responsiveness
TraesCS7A02G325000.1	1022	1067	MeJA-responsiveness
TraesCS7A02G325000.1	1933	1978	MeJA-responsiveness
TraesCS7A02G325000.1	1973	2018	MeJA-responsiveness
TraesCS7A02G569400.1	407	452	MeJA-responsiveness
TraesCS7A02G569400.1	784	829	MeJA-responsiveness
TraesCS7A02G569400.1	854	899	MeJA-responsiveness
TraesCS7A02G569400.1	1149	1194	MeJA-responsiveness
TraesCS7A02G569400.1	1400	1445	MeJA-responsiveness
TraesCS7A02G569400.1	407	452	MeJA-responsiveness
TraesCS7A02G569400.1	784	829	MeJA-responsiveness
TraesCS7A02G569400.1	854	899	MeJA-responsiveness
TraesCS7A02G569400.1	1149	1194	MeJA-responsiveness
TraesCS7A02G569400.1	1400	1445	MeJA-responsiveness
TraesCS7A02G569800.3	1478	1523	MeJA-responsiveness
TraesCS7A02G569800.3	1478	1523	MeJA-responsiveness
TraesCS7B02G112700.2	269	314	MeJA-responsiveness
TraesCS7B02G112700.2	534	579	MeJA-responsiveness
TraesCS7B02G112700.2	925	970	MeJA-responsiveness
TraesCS7B02G112700.2	1053	1098	MeJA-responsiveness
TraesCS7B02G112700.2	269	314	MeJA-responsiveness
TraesCS7B02G112700.2	534	579	MeJA-responsiveness
TraesCS7B02G112700.2	925	970	MeJA-responsiveness
TraesCS7B02G112700.2	1053	1098	MeJA-responsiveness
TraesCS7B02G184000.2	1014	1059	MeJA-responsiveness
TraesCS7B02G184000.2	1014	1059	MeJA-responsiveness
TraesCS7B02G225600.1	362	407	MeJA-responsiveness
TraesCS7B02G225600.1	528	573	MeJA-responsiveness
TraesCS7B02G225600.1	1015	1060	MeJA-responsiveness
TraesCS7B02G225600.1	1931	1976	MeJA-responsiveness
TraesCS7B02G225600.1	1974	2019	MeJA-responsiveness
TraesCS7B02G225600.1	362	407	MeJA-responsiveness
TraesCS7B02G225600.1	528	573	MeJA-responsiveness
TraesCS7B02G225600.1	1015	1060	MeJA-responsiveness
TraesCS7B02G225600.1	1931	1976	MeJA-responsiveness
TraesCS7B02G225600.1	1974	2019	MeJA-responsiveness
TraesCS7B02G489300.1	401	446	MeJA-responsiveness
TraesCS7B02G489300.1	401	446	MeJA-responsiveness
TraesCS7D02G208200.1	224	269	MeJA-responsiveness
TraesCS7D02G208200.1	661	706	MeJA-responsiveness
TraesCS7D02G208200.1	910	955	MeJA-responsiveness
TraesCS7D02G208200.1	224	269	MeJA-responsiveness
TraesCS7D02G208200.1	661	706	MeJA-responsiveness
TraesCS7D02G208200.1	910	955	MeJA-responsiveness
TraesCS7D02G289700.1	724	769	MeJA-responsiveness
TraesCS7D02G289700.1	986	1031	MeJA-responsiveness
TraesCS7D02G289700.1	1734	1779	MeJA-responsiveness
TraesCS7D02G289700.1	724	769	MeJA-responsiveness
TraesCS7D02G289700.1	986	1031	MeJA-responsiveness
TraesCS7D02G289700.1	1734	1779	MeJA-responsiveness
TraesCS7D02G321500.1	412	457	MeJA-responsiveness
TraesCS7D02G321500.1	562	607	MeJA-responsiveness
TraesCS7D02G321500.1	1055	1100	MeJA-responsiveness
TraesCS7D02G321500.1	1946	1991	MeJA-responsiveness
TraesCS7D02G321500.1	1974	2019	MeJA-responsiveness
TraesCS7D02G321500.1	412	457	MeJA-responsiveness
TraesCS7D02G321500.1	562	607	MeJA-responsiveness
TraesCS7D02G321500.1	1055	1100	MeJA-responsiveness
TraesCS7D02G321500.1	1946	1991	MeJA-responsiveness
TraesCS7D02G321500.1	1974	2019	MeJA-responsiveness
TraesCS7D02G542800.1	36	81	MeJA-responsiveness
TraesCS7D02G542800.1	62	107	MeJA-responsiveness
TraesCS7D02G542800.1	207	252	MeJA-responsiveness
TraesCS7D02G542800.1	752	797	MeJA-responsiveness
TraesCS7D02G542800.1	36	81	MeJA-responsiveness
TraesCS7D02G542800.1	62	107	MeJA-responsiveness
TraesCS7D02G542800.1	207	252	MeJA-responsiveness
TraesCS7D02G542800.1	752	797	MeJA-responsiveness
TraesCS7D02G543200.2	439	484	MeJA-responsiveness
TraesCS7D02G543200.2	562	607	MeJA-responsiveness
TraesCS7D02G543200.2	1296	1341	MeJA-responsiveness
TraesCS7D02G543200.2	439	484	MeJA-responsiveness
TraesCS7D02G543200.2	562	607	MeJA-responsiveness
TraesCS7D02G543200.2	1296	1341	MeJA-responsiveness
TraesCS2A02G559200.1	298	344	meristem expression
TraesCS2B02G217700.1	582	628	meristem expression
TraesCS2B02G217700.1	1086	1132	meristem expression
TraesCS2B02G621000.1	344	390	meristem expression
TraesCS2D02G198300.2	445	491	meristem expression
TraesCS2D02G546200.1	577	623	meristem expression
TraesCS2D02G546200.1	1643	1689	meristem expression
TraesCS2D02G571300.1	24	70	meristem expression
TraesCS2D02G571300.1	266	312	meristem expression
TraesCS3B02G472100.1	1401	1447	meristem expression
TraesCS4A02G185600.1	751	797	meristem expression
TraesCS4A02G271600.1	658	704	meristem expression
TraesCS4A02G274200.1	63	109	meristem expression
TraesCS4B02G039400.2	479	525	meristem expression
TraesCS4B02G039400.2	1907	1953	meristem expression
TraesCS4B02G042400.1	231	277	meristem expression
TraesCS4B02G133100.1	229	275	meristem expression
TraesCS4B02G133100.1	931	977	meristem expression
TraesCS4B02G152500.1	1106	1152	meristem expression
TraesCS4D02G036500.4	1907	1953	meristem expression
TraesCS4D02G039700.2	661	707	meristem expression
TraesCS4D02G161900.1	1013	1059	meristem expression
TraesCS5A02G132500.1	177	223	meristem expression
TraesCS5A02G132500.1	1150	1196	meristem expression
TraesCS5B02G132400.1	531	577	meristem expression
TraesCS5D02G002700.1	521	567	meristem expression
TraesCS5D02G140700.1	522	568	meristem expression
TraesCS6A02G406600.3	1563	1609	meristem expression
TraesCS6B02G451200.2	117	163	meristem expression
TraesCS6B02G451200.2	446	492	meristem expression
TraesCS6B02G451200.2	1606	1652	meristem expression
TraesCS7A02G205300.1	1721	1767	meristem expression
TraesCS7A02G294300.1	1712	1758	meristem expression
TraesCS7A02G569400.1	461	507	meristem expression
TraesCS7A02G569800.3	365	411	meristem expression
TraesCS7B02G184000.2	31	77	meristem expression
TraesCS7B02G184000.2	1716	1762	meristem expression
TraesCS7D02G208200.1	1720	1766	meristem expression
TraesCS7D02G289700.1	163	209	meristem expression
TraesCS7D02G289700.1	1709	1755	meristem expression
TraesCS7D02G542800.1	1179	1225	meristem expression
TraesCS7D02G543200.2	668	714	meristem expression
TraesCS2A02G130800.1	1576	1622	anoxic specific inducibility
TraesCS2A02G130800.1	1949	1995	anoxic specific inducibility
TraesCS2A02G189500.2	1388	1434	anoxic specific inducibility
TraesCS2B02G152700.1	1609	1655	anoxic specific inducibility
TraesCS2B02G621000.1	996	1042	anoxic specific inducibility
TraesCS2D02G132600.1	1611	1657	anoxic specific inducibility
TraesCS2D02G198300.2	141	187	anoxic specific inducibility
TraesCS2D02G198300.2	1366	1412	anoxic specific inducibility
TraesCS2D02G546200.1	215	261	anoxic specific inducibility
TraesCS3A02G385500.1	455	501	anoxic specific inducibility
TraesCS3A02G385500.1	768	814	anoxic specific inducibility
TraesCS3A02G385500.1	978	1024	anoxic specific inducibility
TraesCS3B02G417700.5	788	834	anoxic specific inducibility
TraesCS3B02G417700.5	991	1037	anoxic specific inducibility
TraesCS3D02G378500.1	775	821	anoxic specific inducibility
TraesCS3D02G378500.1	1580	1626	anoxic specific inducibility
TraesCS4A02G271600.1	1432	1478	anoxic specific inducibility
TraesCS4A02G271600.1	1640	1686	anoxic specific inducibility
TraesCS4A02G271600.1	1704	1750	anoxic specific inducibility
TraesCS4A02G274200.1	860	906	anoxic specific inducibility
TraesCS4A02G274200.1	1063	1109	anoxic specific inducibility
TraesCS4A02G274200.1	1148	1194	anoxic specific inducibility
TraesCS4B02G039400.2	273	319	anoxic specific inducibility
TraesCS4B02G039400.2	885	931	anoxic specific inducibility
TraesCS4B02G039400.2	1024	1070	anoxic specific inducibility
TraesCS4B02G039400.2	1086	1132	anoxic specific inducibility
TraesCS4B02G042400.1	1666	1712	anoxic specific inducibility
TraesCS4B02G133100.1	135	181	anoxic specific inducibility
TraesCS4B02G133100.1	182	228	anoxic specific inducibility
TraesCS4B02G157800.3	1597	1643	anoxic specific inducibility
TraesCS4B02G157800.3	1608	1654	anoxic specific inducibility
TraesCS4D02G036500.4	744	790	anoxic specific inducibility
TraesCS4D02G036500.4	949	995	anoxic specific inducibility
TraesCS4D02G036500.4	1032	1078	anoxic specific inducibility
TraesCS4D02G039700.2	1693	1739	anoxic specific inducibility
TraesCS4D02G128000.2	1988	2034	anoxic specific inducibility
TraesCS4D02G160300.1	311	357	anoxic specific inducibility
TraesCS4D02G160300.1	930	976	anoxic specific inducibility
TraesCS5A02G002500.1	330	376	anoxic specific inducibility
TraesCS5A02G002500.1	371	417	anoxic specific inducibility
TraesCS5A02G132500.1	635	681	anoxic specific inducibility
TraesCS5A02G132500.1	1681	1727	anoxic specific inducibility
TraesCS5A02G132500.1	1800	1846	anoxic specific inducibility
TraesCS5A02G204600.1	1634	1680	anoxic specific inducibility
TraesCS5A02G204600.1	1803	1849	anoxic specific inducibility
TraesCS5A02G204600.1	1809	1855	anoxic specific inducibility
TraesCS5B02G001700.1	1930	1976	anoxic specific inducibility
TraesCS5B02G132400.1	1787	1833	anoxic specific inducibility
TraesCS5B02G203700.1	1310	1356	anoxic specific inducibility
TraesCS5B02G203700.1	1316	1362	anoxic specific inducibility
TraesCS5D02G140700.1	185	231	anoxic specific inducibility
TraesCS5D02G140700.1	353	399	anoxic specific inducibility
TraesCS5D02G140700.1	380	426	anoxic specific inducibility
TraesCS5D02G140700.1	1787	1833	anoxic specific inducibility
TraesCS5D02G211500.1	1772	1818	anoxic specific inducibility
TraesCS5D02G211500.1	1778	1824	anoxic specific inducibility
TraesCS6A02G406600.3	563	609	anoxic specific inducibility
TraesCS6A02G406600.3	716	762	anoxic specific inducibility
TraesCS6A02G406600.3	783	829	anoxic specific inducibility
TraesCS6A02G406600.3	860	906	anoxic specific inducibility
TraesCS6B02G451200.2	845	891	anoxic specific inducibility
TraesCS6B02G451200.2	925	971	anoxic specific inducibility
TraesCS6D02G390100.2	616	662	anoxic specific inducibility
TraesCS6D02G390100.2	1565	1611	anoxic specific inducibility
TraesCS7A02G294300.1	1830	1876	anoxic specific inducibility
TraesCS7A02G569400.1	961	1007	anoxic specific inducibility
TraesCS7A02G569400.1	1152	1198	anoxic specific inducibility
TraesCS7B02G184000.2	1824	1870	anoxic specific inducibility
TraesCS7B02G225600.1	1411	1457	anoxic specific inducibility
TraesCS7D02G289700.1	1830	1876	anoxic specific inducibility
TraesCS7D02G543200.2	537	583	anoxic specific inducibility
TraesCS2A02G130800.1	1478	1525	gibberellin-responsive
TraesCS2B02G621000.1	1418	1465	gibberellin-responsive
TraesCS3B02G472100.1	1803	1850	gibberellin-responsive
TraesCS3B02G472100.1	1821	1868	gibberellin-responsive
TraesCS4A02G143600.1	211	258	gibberellin-responsive
TraesCS4A02G271600.1	534	581	gibberellin-responsive
TraesCS4A02G274200.1	1669	1716	gibberellin-responsive
TraesCS4B02G039400.2	1546	1593	gibberellin-responsive
TraesCS4B02G133100.1	924	971	gibberellin-responsive
TraesCS4B02G133100.1	360	407	gibberellin-responsive
TraesCS4D02G039700.2	204	251	gibberellin-responsive
TraesCS4D02G128000.2	1029	1076	gibberellin-responsive
TraesCS4D02G161900.1	395	442	gibberellin-responsive
TraesCS5B02G001700.1	1804	1851	gibberellin-responsive
TraesCS6A02G406600.3	831	878	gibberellin-responsive
TraesCS7A02G205300.1	1113	1160	gibberellin-responsive
TraesCS7A02G205300.1	1456	1503	gibberellin-responsive
TraesCS7A02G294300.1	1406	1453	gibberellin-responsive
TraesCS7A02G325000.1	615	662	gibberellin-responsive
TraesCS7A02G569800.3	1567	1614	gibberellin-responsive
TraesCS7B02G112700.2	1232	1279	gibberellin-responsive
TraesCS7B02G112700.2	624	671	gibberellin-responsive
TraesCS7B02G225600.1	587	634	gibberellin-responsive
TraesCS7B02G489300.1	138	185	gibberellin-responsive
TraesCS7D02G208200.1	1232	1279	gibberellin-responsive
TraesCS7D02G321500.1	620	667	gibberellin-responsive
TraesCS7D02G543200.2	362	409	gibberellin-responsive
TraesCS2A02G479000.1	18	64	drought-inducibility
TraesCS2A02G479000.1	295	341	drought-inducibility
TraesCS2A02G559200.1	676	722	drought-inducibility
TraesCS2B02G217700.1	752	798	drought-inducibility
TraesCS2B02G503400.1	23	69	drought-inducibility
TraesCS2B02G503400.1	290	336	drought-inducibility
TraesCS2B02G621000.1	1785	1831	drought-inducibility
TraesCS2D02G132600.1	789	835	drought-inducibility
TraesCS2D02G478300.1	204	250	drought-inducibility
TraesCS2D02G546200.1	866	912	drought-inducibility
TraesCS2D02G546200.1	919	965	drought-inducibility
TraesCS2D02G571300.1	1319	1365	drought-inducibility
TraesCS2D02G571300.1	1753	1799	drought-inducibility
TraesCS3A02G385500.1	51	97	drought-inducibility
TraesCS4A02G087500.1	825	871	drought-inducibility
TraesCS4A02G143600.1	647	693	drought-inducibility
TraesCS4A02G162700.1	5	51	drought-inducibility
TraesCS4A02G165400.2	501	547	drought-inducibility
TraesCS4A02G165400.2	513	559	drought-inducibility
TraesCS4A02G185600.1	1613	1659	drought-inducibility
TraesCS4A02G274200.1	1564	1610	drought-inducibility
TraesCS4B02G042400.1	1422	1468	drought-inducibility
TraesCS4B02G157800.3	659	705	drought-inducibility
TraesCS4D02G128000.2	1616	1662	drought-inducibility
TraesCS4D02G160300.1	1450	1496	drought-inducibility
TraesCS4D02G161800.2	637	683	drought-inducibility
TraesCS4D02G161800.2	963	1009	drought-inducibility
TraesCS5A02G132500.1	644	690	drought-inducibility
TraesCS5A02G204600.1	1143	1189	drought-inducibility
TraesCS5B02G132400.1	84	130	drought-inducibility
TraesCS5D02G211500.1	1040	1086	drought-inducibility
TraesCS6D02G390100.2	1330	1376	drought-inducibility
TraesCS7A02G205300.1	45	91	drought-inducibility
TraesCS7A02G205300.1	1969	2015	drought-inducibility
TraesCS7A02G294300.1	870	916	drought-inducibility
TraesCS7A02G325000.1	1064	1110	drought-inducibility
TraesCS7B02G112700.2	1969	2015	drought-inducibility
TraesCS7B02G489300.1	190	236	drought-inducibility
TraesCS7B02G489300.1	328	374	drought-inducibility
TraesCS7D02G208200.1	1968	2014	drought-inducibility
TraesCS7D02G321500.1	1044	1090	drought-inducibility
TraesCS7D02G543200.2	203	249	drought-inducibility
TraesCS4B02G133100.1	297	348	flavonoid biosynthetic
TraesCS7A02G294300.1	1068	1119	flavonoid biosynthetic
TraesCS2A02G130800.1	241	287	MYBHv1
TraesCS2A02G479000.1	499	545	MYBHv1
TraesCS2A02G479000.1	1627	1673	MYBHv1
TraesCS2A02G559200.1	1442	1488	MYBHv1
TraesCS2B02G217700.1	1018	1064	MYBHv1
TraesCS2B02G503400.1	1176	1222	MYBHv1
TraesCS2B02G621000.1	1337	1383	MYBHv1
TraesCS2D02G571300.1	1228	1274	MYBHv1
TraesCS4A02G162700.1	252	298	MYBHv1
TraesCS4A02G165400.2	1562	1608	MYBHv1
TraesCS4A02G185600.1	577	623	MYBHv1
TraesCS4A02G271600.1	1686	1732	MYBHv1
TraesCS4A02G274200.1	412	458	MYBHv1
TraesCS4A02G274200.1	1750	1796	MYBHv1
TraesCS4B02G039400.2	1665	1711	MYBHv1
TraesCS4B02G042400.1	260	306	MYBHv1
TraesCS4B02G042400.1	1705	1751	MYBHv1
TraesCS4B02G152100.2	913	959	MYBHv1
TraesCS4B02G152500.1	1856	1902	MYBHv1
TraesCS4D02G039700.2	1732	1778	MYBHv1
TraesCS4D02G128000.2	504	550	MYBHv1
TraesCS4D02G217200.2	417	463	MYBHv1
TraesCS5A02G132500.1	1684	1730	MYBHv1
TraesCS5B02G001700.1	522	568	MYBHv1
TraesCS5B02G132400.1	13	59	MYBHv1
TraesCS5B02G203700.1	1706	1752	MYBHv1
TraesCS5D02G140700.1	861	907	MYBHv1
TraesCS5D02G140700.1	1088	1134	MYBHv1
TraesCS5D02G211500.1	1898	1944	MYBHv1
TraesCS6A02G406600.3	703	749	MYBHv1
TraesCS6A02G406600.3	1790	1836	MYBHv1
TraesCS6B02G451200.2	468	514	MYBHv1
TraesCS6B02G451200.2	781	827	MYBHv1
TraesCS6B02G451200.2	1811	1857	MYBHv1
TraesCS6D02G390100.2	545	591	MYBHv1
TraesCS7A02G205300.1	954	1000	MYBHv1
TraesCS7A02G205300.1	1513	1559	MYBHv1
TraesCS7A02G294300.1	28	74	MYBHv1
TraesCS7A02G294300.1	249	295	MYBHv1
TraesCS7A02G325000.1	201	247	MYBHv1
TraesCS7A02G325000.1	1362	1408	MYBHv1
TraesCS7A02G569400.1	845	891	MYBHv1
TraesCS7A02G569400.1	1227	1273	MYBHv1
TraesCS7A02G569800.3	1114	1160	MYBHv1
TraesCS7A02G569800.3	1217	1263	MYBHv1
TraesCS7B02G112700.2	1510	1556	MYBHv1
TraesCS7B02G225600.1	177	223	MYBHv1
TraesCS7B02G225600.1	1345	1391	MYBHv1
TraesCS7B02G489300.1	1188	1234	MYBHv1
TraesCS7D02G208200.1	1508	1554	MYBHv1
TraesCS7D02G321500.1	231	277	MYBHv1
TraesCS7D02G321500.1	1397	1443	MYBHv1
TraesCS7D02G542800.1	1228	1274	MYBHv1
