# Supplementary material for: Genome-wide identification of PIP5K in wheat and its relationship with anther male sterility induced by high temperature
Source: BMC Plant Biol. 2021 Dec 16;21:598. doi: 10.1186/s12870-021-03363-1 (PMC8675513; doi:10.1186/s12870-021-03363-1)
Supplement: Supplementary file 5 — Additional file 5. Expression data of TaPIP5Ks in different tissues obtained from RNA-seq in wheat. [file 12870_2021_3363_MOESM5_ESM.xlsx]

## Sheet: Tissue expression 
Locus	Gene name	root	stem	leaf	spike	grain
TraesCS2A02G130800.1	TaPIP5K1	2.1	1.5	0.2	1.2	1.4
TraesCS2A02G189500.2	TaPIP5K2	3.6	2.2	0.4	1.5	1.8
TraesCS2A02G479000.1	TaPIP5K3	1.6	2.2	0.1	0.2	0.5
TraesCS2A02G559200.1	TaPIP5K4	1	0.4	0.5	0.6	0.2
TraesCS2B02G152700.1	TaPIP5K5	1	1.1	0.2	0.5	0.4
TraesCS2B02G217700.1	TaPIP5K6	1.9	1.6	0.2	1.5	0.9
TraesCS2B02G503400.1	TaPIP5K7	0.1	1.7	0.1	0.3	0.3
TraesCS2B02G621000.1	TaPIP5K8	0.3	0.4	0.2	0.3	0.1
TraesCS2D02G132600.1	TaPIP5K9	1.9	1.7	0.3	0.8	0.5
TraesCS2D02G198300.2	TaPIP5K10	3.3	2.2	0.4	1.6	1.4
TraesCS2D02G478300.1	TaPIP5K11	0.5	2.8	0.2	0.6	0.4
TraesCS2D02G546200.1	TaPIP5K12	1	0.3	0	0.3	0
TraesCS2D02G571300.1	TaPIP5K13	0.6	0.3	0.4	0.4	0.2
TraesCS3A02G385500.1	TaPIP5K14	2.1	2	0.1	0.4	3
TraesCS3B02G417700.5	TaPIP5K15	2	1.8	0.1	0.5	3
TraesCS3B02G472100.1	TaPIP5K16	1.2	1	0	0.1	0
TraesCS3D02G378500.1	TaPIP5K17	1.5	1.4	0.2	0.5	3
TraesCS4A02G087500.1	TaPIP5K18	0.3	0.3	0	0.2	0
TraesCS4A02G143600.1	TaPIP5K19	0.5	0.2	0	0.5	0.3
TraesCS4A02G162700.1	TaPIP5K20	1	1.1	0.3	1	0.7
TraesCS4A02G165400.2	TaPIP5K21	0.4	0.3	0.1	0.5	0.2
TraesCS4A02G185600.1	TaPIP5K22	0	0	0	0.3	0
TraesCS4A02G271600.1	TaPIP5K23	2.7	2.1	0.4	2	1.3
TraesCS4A02G274200.1	TaPIP5K24	6	5	1.3	2.7	4.3
TraesCS4B02G039400.2	TaPIP5K25	7.9	6.1	1.2	3.4	8
TraesCS4B02G042400.1	TaPIP5K26	2.1	1.6	0.4	1.3	1.3
TraesCS4B02G133100.1	TaPIP5K27	0	0	0	0.2	0
TraesCS4B02G152100.2	TaPIP5K28	1.9	1.3	0.3	1.3	1
TraesCS4B02G152500.1	TaPIP5K29	0.1	0.1	0.1	0.2	0
TraesCS4B02G157800.3	TaPIP5K30	0.9	0.8	0.1	0.7	0.5
TraesCS4B02G216900.1	TaPIP5K31	0.7	0.6	0.1	0.6	0.3
TraesCS4D02G036500.4	TaPIP5K32	0.8	6.8	1.1	3.9	5.7
TraesCS4D02G039700.2	TaPIP5K33	4	3.6	0.5	2.1	1.5
TraesCS4D02G128000.2	TaPIP5K34	0	0	0	0.4	0
TraesCS4D02G160300.1	TaPIP5K35	3.8	2.8	0.5	1.8	1.4
TraesCS4D02G161800.2	TaPIP5K36	1	0.8	0.1	0.7	0.3
TraesCS4D02G161900.1	TaPIP5K37	0	0.1	0	0.5	0
TraesCS4D02G217200.2	TaPIP5K38	0.3	0.4	0.1	0.1	0.1
TraesCS5A02G002500.1	TaPIP5K39	0.6	0.6	0	0.2	0.1
TraesCS5A02G132500.1	TaPIP5K40	0.2	0.1	0	0.2	0
TraesCS5A02G204600.1	TaPIP5K41	1.8	1.4	0.4	1.6	1.2
TraesCS5B02G001700.1	TaPIP5K42	0.6	0.3	0	0	0
TraesCS5B02G132400.1	TaPIP5K43	0.1	0	0	0.2	0
TraesCS5B02G203700.1	TaPIP5K44	2.3	1.5	0.3	0.8	0.8
TraesCS5D02G002700.1	TaPIP5K45	0.8	0.7	0.1	0.3	0.1
TraesCS5D02G140700.1	TaPIP5K46	0.1	0	0	0.1	0
TraesCS5D02G211500.1	TaPIP5K47	2.8	1.7	0.4	1.4	1.3
TraesCS6A02G406600.3	TaPIP5K48	7.4	4	1.1	1.1	1.1
TraesCS6B02G451200.2	TaPIP5K49	6.4	3.3	0.9	1.5	2
TraesCS6D02G390100.2	TaPIP5K50	7.7	4.5	1.1	0.9	1.7
TraesCS7A02G205300.1	TaPIP5K51	10.2	8.4	0.8	3.8	2.7
TraesCS7A02G294300.1	TaPIP5K52	3.3	2.3	0.4	2.3	2.5
TraesCS7A02G325000.1	TaPIP5K53	7.2	4	0.8	2.1	3.3
TraesCS7A02G569400.1	TaPIP5K54	4	1.4	0.2	0.6	0.3
TraesCS7A02G569800.3	TaPIP5K55	0.2	0.1	0	0	0
TraesCS7B02G112700.2	TaPIP5K56	11.1	8.3	1	5.4	3.3
TraesCS7B02G184000.2	TaPIP5K57	4.3	3	0.7	2.9	3
TraesCS7B02G225600.1	TaPIP5K58	5	3.1	0.7	1.8	3.1
TraesCS7B02G489300.1	TaPIP5K59	2.5	1.8	0.2	1.4	0.4
TraesCS7D02G208200.1	TaPIP5K60	9.9	5.8	0.8	3.3	2.8
TraesCS7D02G289700.1	TaPIP5K61	3.4	2.3	0.5	2.6	2.9
TraesCS7D02G321500.1	TaPIP5K62	5.4	2.9	0.5	1.5	2
TraesCS7D02G542800.1	TaPIP5K63	1.9	0.7	0.1	0.1	0
TraesCS7D02G543200.2	TaPIP5K64	2.3	1.4	0.3	0.7	0.3
