# Supplementary material for: Genome-wide identification of PIP5K in wheat and its relationship with anther male sterility induced by high temperature
Source: BMC Plant Biol. 2021 Dec 16;21:598. doi: 10.1186/s12870-021-03363-1 (PMC8675513; doi:10.1186/s12870-021-03363-1)
Supplement: Supplementary file 6 — Additional file 6. Detailed determination data for content of JA-ILE and OPDA. [file 12870_2021_3363_MOESM6_ESM.xlsx]

## Sheet: content of JA-ILE and OPDA
sample name	Test sample dilution volume (mL)	Test Sample Weight (g)	JA-ILE					OPDA
			concentration（ng/mL）		Concentration average	standard deviation	Content per gram of sample（ng/g）	concentration（ng/mL）		Concentration average	standard deviation	Content per gram of sample（ng/g）
Normal mononuclear anthers	0.2	0.224	1	1888.1	1892.76	49.1173	1693.74	1	699.12	682.215	15.0845	610.484
			2	1944.04				2	677.38
			3	1846.14				3	670.14
Normal trinuclear anthers	0.2	0.219	1	125.16	133.086	7.0047	121.707	1	398.4	383.061	20.6119	350.307
			2	138.45				2	391.15
			3	135.65				3	359.63
HT-ms mononuclear anthers	0.2	0.423	1	1587.4	1596.72	35.8853	755.309	1	999.85	991.394	11.6469	468.966
			2	1566.42				2	996.23
			3	1636.35				3	978.11
HT-ms trinuclear anthers	0.2	0.392	1	184.6	193.226	9.1267	98.61	1	655.65	665.307	8.3674	339.529
			2	192.29				2	670.14
			3	202.78				3	670.14
