# Supplementary material for: Genome-wide identification of PIP5K in wheat and its relationship with anther male sterility induced by high temperature
Source: BMC Plant Biol. 2021 Dec 16;21:598. doi: 10.1186/s12870-021-03363-1 (PMC8675513; doi:10.1186/s12870-021-03363-1)
Supplement: Supplementary file 7 — Additional file 7. Details data of the qRT-PCR. [file 12870_2021_3363_MOESM7_ESM.xlsx]

## Sheet: Data Analysis
Target Name	Sample Name	CT	Cq mean	Cq Std. Dev	△ct	△ct mean	△△ct	-△△ct	2^-△△ct	2^-△△ct mean	2^-△△ct Std.Dev
TaPIP5K5	HT-ms anthers (Mononuclear stage)	29.361	29.21	0.130517	5.18778	5.03718	2.2462	-2.2462	0.210778	0.234598	0.0206458
TaPIP5K5	HT-ms anthers (Mononuclear stage)	29.14			4.9668		2.02522	-2.02522	0.245668
TaPIP5K5	HT-ms anthers (Mononuclear stage)	29.131			4.95696		2.01538	-2.01538	0.247349
TaPIP5K5	HT-ms anthers (Trinuclear stage)	29.621	29.48	0.128856	3.86971	3.72354	0.928134	-0.928134	0.525538	0.583101	0.0508845
TaPIP5K5	HT-ms anthers (Trinuclear stage)	29.426			3.6745		0.732926	-0.732926	0.601682
TaPIP5K5	HT-ms anthers (Trinuclear stage)	29.378			3.62639		0.684819	-0.684819	0.622084
TaPIP5K5	Normal anthers (Mononuclear stage)	28.9	28.95	0.0454299	2.89018	2.94158	-0.0513992	0.0513992	1.03627	1.00033	0.0317309
TaPIP5K5	Normal anthers (Mononuclear stage)	28.968			2.95819		0.0166187	-0.0166187	0.988547
TaPIP5K5	Normal anthers (Mononuclear stage)	28.986			2.97636		0.0347805	-0.0347805	0.97618
TaPIP5K5	Normal anthers (Trinuclear stage)	28.904	28.98	0.0955434	2.60858	2.6878	-0.333	0.333	1.25963	1.19406	0.0780114
TaPIP5K5	Normal anthers (Trinuclear stage)	28.957			2.66091		-0.280666	0.280666	1.21476
TaPIP5K5	Normal anthers (Trinuclear stage)	29.09			2.7939		-0.147674	0.147674	1.10778
TaPIP5K38	HT-ms anthers (Mononuclear stage)	29.66	29.96	0.312385	5.48609	5.78996	2.00143	-2.00143	0.249752	0.205474	0.0438611
TaPIP5K38	HT-ms anthers (Mononuclear stage)	29.947			5.77359		2.28893	-2.28893	0.204627
TaPIP5K38	HT-ms anthers (Mononuclear stage)	30.284			6.11021		2.62556	-2.62556	0.162042
TaPIP5K38	HT-ms anthers (Trinuclear stage)	28.649	28.66	0.163788	2.89702	2.91218	-0.587633	0.587633	1.50278	1.49344	0.167955
TaPIP5K38	HT-ms anthers (Trinuclear stage)	28.508			2.7565		-0.728161	0.728161	1.65653
TaPIP5K38	HT-ms anthers (Trinuclear stage)	28.834			3.08302		-0.401638	0.401638	1.32101
TaPIP5K38	Normal anthers (Mononuclear stage)	29.259	29.49	0.314591	3.24922	3.48466	-0.235438	0.235438	1.17726	1.01534	0.208095
TaPIP5K38	Normal anthers (Mononuclear stage)	29.372			3.36281		-0.121852	0.121852	1.08813
TaPIP5K38	Normal anthers (Mononuclear stage)	29.851			3.84195		0.35729	-0.35729	0.78063
TaPIP5K38	Normal anthers (Trinuclear stage)	28.395	28.27	0.109195	2.09919	1.97897	-1.38547	1.38547	2.61257	2.84498	0.212312
TaPIP5K38	Normal anthers (Trinuclear stage)	28.248			1.95179		-1.53287	1.53287	2.8936
TaPIP5K38	Normal anthers (Trinuclear stage)	28.182			1.88593		-1.59873	1.59873	3.02876
TaPIP5K50	HT-ms anthers (Mononuclear stage)	29.1	28.99	0.109596	4.92628	4.81817	1.96894	-1.96894	0.255441	0.275849	0.0209716
TaPIP5K50	HT-ms anthers (Mononuclear stage)	28.995			4.82108		1.86374	-1.86374	0.274763
TaPIP5K50	HT-ms anthers (Mononuclear stage)	28.881			4.70714		1.74981	-1.74981	0.297342
TaPIP5K50	HT-ms anthers (Trinuclear stage)	28.507	28.62	0.135804	2.75509	2.87168	-0.20225	0.20225	1.15049	1.06428	0.0984688
TaPIP5K50	HT-ms anthers (Trinuclear stage)	28.591			2.83916		-0.118179	0.118179	1.08536
TaPIP5K50	HT-ms anthers (Trinuclear stage)	28.772			3.02079		0.0634537	-0.0634537	0.95697
TaPIP5K50	Normal anthers (Mononuclear stage)	28.766	28.97	0.319161	2.75607	2.95734	-0.201262	0.201262	1.1497	1.01569	0.209011
TaPIP5K50	Normal anthers (Mononuclear stage)	28.8			2.7906		-0.166733	0.166733	1.12251
TaPIP5K50	Normal anthers (Mononuclear stage)	29.335			3.32533		0.367996	-0.367996	0.774858
TaPIP5K50	Normal anthers (Trinuclear stage)	28.7	28.85	0.244147	2.40435	2.55892	-0.55299	0.55299	1.46712	1.33027	0.213348
TaPIP5K50	Normal anthers (Trinuclear stage)	29.136			2.84038		-0.116957	0.116957	1.08444
TaPIP5K50	Normal anthers (Trinuclear stage)	28.728			2.43202		-0.525314	0.525314	1.43925
TaPIP5K52	HT-ms anthers (Mononuclear stage)	23.505	23.75	0.225933	-0.668655	-0.423292	-1.923	1.923	3.79212	3.22565	0.514911
TaPIP5K52	HT-ms anthers (Mononuclear stage)	23.95			-0.223842		-1.47819	1.47819	2.78599
TaPIP5K52	HT-ms anthers (Mononuclear stage)	23.796			-0.377378		-1.63173	1.63173	3.09884
TaPIP5K52	HT-ms anthers (Trinuclear stage)	25.24	25.13	0.125504	-0.511535	-0.620028	-1.76589	1.76589	3.40083	3.67578	0.323974
TaPIP5K52	HT-ms anthers (Trinuclear stage)	25.16			-0.591068		-1.84542	1.84542	3.59357
TaPIP5K52	HT-ms anthers (Trinuclear stage)	24.994			-0.75748		-2.01183	2.01183	4.03293
TaPIP5K52	Normal anthers (Mononuclear stage)	27.656	27.26	0.393504	1.64687	1.25435	0.392523	-0.392523	0.761796	1.02497	0.277274
TaPIP5K52	Normal anthers (Mononuclear stage)	27.266			1.2563		0.00195332	-0.00195332	0.998647
TaPIP5K52	Normal anthers (Mononuclear stage)	26.869			0.859873		-0.394477	0.394477	1.31447
TaPIP5K52	Normal anthers (Trinuclear stage)	25.724	25.89	0.146806	-0.571596	-0.402128	-1.82595	1.82595	3.54539	3.16356	0.330755
TaPIP5K52	Normal anthers (Trinuclear stage)	25.982			-0.31388		-1.56823	1.56823	2.96541
TaPIP5K52	Normal anthers (Trinuclear stage)	25.975			-0.320907		-1.57526	1.57526	2.97989
TaPIP5K58	HT-ms anthers (Mononuclear stage)	23.742	23.93	0.209131	-0.431814	-0.238953	-1.74699	1.74699	3.35657	2.95696	0.421101
TaPIP5K58	HT-ms anthers (Mononuclear stage)	24.157			-0.0166677		-1.33184	1.33184	2.51724
TaPIP5K58	HT-ms anthers (Mononuclear stage)	23.905			-0.268377		-1.58355	1.58355	2.99706
TaPIP5K58	HT-ms anthers (Trinuclear stage)	25.052	25.12	0.0881989	-0.69996	-0.631228	-2.01513	2.01513	4.04218	3.85888	0.232473
TaPIP5K58	HT-ms anthers (Trinuclear stage)	25.22			-0.531778		-1.84695	1.84695	3.59739
TaPIP5K58	HT-ms anthers (Trinuclear stage)	25.09			-0.661947		-1.97712	1.97712	3.93706
TaPIP5K58	Normal anthers (Mononuclear stage)	27.394	27.32	0.122807	1.38475	1.31517	0.0695731	-0.0695731	0.95292	1.00246	0.0873192
TaPIP5K58	Normal anthers (Mononuclear stage)	27.183			1.17338		-0.141797	0.141797	1.10328
TaPIP5K58	Normal anthers (Mononuclear stage)	27.397			1.3874		0.0722243	-0.0722243	0.95117
TaPIP5K58	Normal anthers (Trinuclear stage)	30.286	30.06	0.351093	3.99032	3.76478	2.67515	-2.67515	0.156567	0.186859	0.048088
TaPIP5K58	Normal anthers (Trinuclear stage)	29.656			3.36026		2.04509	-2.04509	0.242307
TaPIP5K58	Normal anthers (Trinuclear stage)	30.24			3.94375		2.62857	-2.62857	0.161704
TaPIP5K51	HT-ms anthers (Mononuclear stage)	24.304	24.2	0.299205	0.130395	0.0213966	-1.605	1.605	3.04195	3.32943	0.719297
TaPIP5K51	HT-ms anthers (Mononuclear stage)	24.424			0.250823		-1.48457	1.48457	2.79833
TaPIP5K51	HT-ms anthers (Mononuclear stage)	23.857			-0.317027		-2.05242	2.05242	4.14801
TaPIP5K51	HT-ms anthers (Trinuclear stage)	26.809	26.55	0.227667	1.05758	0.795432	-0.677807	0.677807	1.59971	1.93396	0.290531
TaPIP5K51	HT-ms anthers (Trinuclear stage)	26.433			0.681376		-1.05401	1.05401	2.0763
TaPIP5K51	HT-ms anthers (Trinuclear stage)	26.399			0.647336		-1.08805	1.08805	2.12587
TaPIP5K51	Normal anthers (Mononuclear stage)	27.606	27.74	0.210188	1.59665	1.73539	-0.138737	0.138737	1.10094	1.0069	0.140269
TaPIP5K51	Normal anthers (Mononuclear stage)	27.642			1.6323		-0.103093	0.103093	1.07407
TaPIP5K51	Normal anthers (Mononuclear stage)	27.987			1.97722		0.24183	-0.24183	0.845672
TaPIP5K51	Normal anthers (Trinuclear stage)	26.625	26.52	0.159039	0.329682	0.220731	-1.40571	1.40571	2.64948	2.86913	0.325122
TaPIP5K51	Normal anthers (Trinuclear stage)	26.334			0.0382296		-1.69716	1.69716	3.24262
TaPIP5K51	Normal anthers (Trinuclear stage)	26.59			0.294282		-1.44111	1.44111	2.71529
TaPIP5K56	HT-ms anthers (Mononuclear stage)	25.355	25.44	0.148317	1.18169	1.26733	-0.864452	0.864452	1.82065	1.72166	0.171455
TaPIP5K56	HT-ms anthers (Mononuclear stage)	25.612			1.43859		-0.607559	0.607559	1.52368
TaPIP5K56	HT-ms anthers (Mononuclear stage)	25.355			1.18169		-0.864452	0.864452	1.82065
TaPIP5K56	HT-ms anthers (Trinuclear stage)	26.994	27.35	0.315366	1.24217	1.59629	-0.803982	0.803982	1.74591	1.38845	0.315639
TaPIP5K56	HT-ms anthers (Trinuclear stage)	27.451			1.69983		-0.346321	0.346321	1.27131
TaPIP5K56	HT-ms anthers (Trinuclear stage)	27.598			1.84687		-0.199282	0.199282	1.14813
TaPIP5K56	Normal anthers (Mononuclear stage)	28.015	28.06	0.172147	2.0054	2.04615	-0.0407473	0.0407473	1.02865	1.00469	0.117264
TaPIP5K56	Normal anthers (Mononuclear stage)	27.908			1.89803		-0.148118	0.148118	1.10812
TaPIP5K56	Normal anthers (Mononuclear stage)	28.245			2.23501		0.188865	-0.188865	0.877296
TaPIP5K56	Normal anthers (Trinuclear stage)	27.498	27.35	0.128715	1.20258	1.05783	-0.843563	0.843563	1.79448	1.98906	0.173727
TaPIP5K56	Normal anthers (Trinuclear stage)	27.31			1.01466		-1.03149	1.03149	2.04413
TaPIP5K56	Normal anthers (Trinuclear stage)	27.252			0.956254		-1.08989	1.08989	2.12858
TaPIP5K25	HT-ms anthers (Mononuclear stage)	27.489	27.82	0.375627	3.31509	3.64794	0.932182	-0.932182	0.524065	0.42531	0.105739
TaPIP5K25	HT-ms anthers (Mononuclear stage)	28.229			4.05521		1.6723	-1.6723	0.313753
TaPIP5K25	HT-ms anthers (Mononuclear stage)	27.747			3.57354		1.19063	-1.19063	0.438112
TaPIP5K25	HT-ms anthers (Trinuclear stage)	28.518	28.58	0.104126	2.76636	2.83151	0.383447	-0.383447	0.766604	0.734011	0.0518418
TaPIP5K25	HT-ms anthers (Trinuclear stage)	28.703			2.9516		0.568687	-0.568687	0.67423
TaPIP5K25	HT-ms anthers (Trinuclear stage)	28.528			2.77657		0.393657	-0.393657	0.761198
TaPIP5K25	Normal anthers (Mononuclear stage)	28.167	28.39	0.198178	2.15749	2.38291	-0.225419	0.225419	1.16912	1.00644	0.142567
TaPIP5K25	Normal anthers (Mononuclear stage)	28.471			2.4615		0.0785891	-0.0785891	0.946983
TaPIP5K25	Normal anthers (Mononuclear stage)	28.539			2.52974		0.14683	-0.14683	0.903233
TaPIP5K25	Normal anthers (Trinuclear stage)	28.161	28.57	0.373792	1.86531	2.27174	-0.517604	0.517604	1.43158	1.10503	0.294421
TaPIP5K25	Normal anthers (Trinuclear stage)	28.645			2.34914		-0.0337645	0.0337645	1.02368
TaPIP5K25	Normal anthers (Trinuclear stage)	28.897			2.60077		0.217861	-0.217861	0.85984
ACTIN	HT-ms anthers (Mononuclear stage)	24.253	24.17	0.0686605	24.1737
ACTIN	HT-ms anthers (Mononuclear stage)	24.135
ACTIN	HT-ms anthers (Mononuclear stage)	24.133
ACTIN	HT-ms anthers (Trinuclear stage)	25.716	25.75	0.0340274	25.7515
ACTIN	HT-ms anthers (Trinuclear stage)	25.754
ACTIN	HT-ms anthers (Trinuclear stage)	25.784
ACTIN	Normal anthers (Mononuclear stage)	25.987	26.01	0.128995	26.0095
ACTIN	Normal anthers (Mononuclear stage)	25.893
ACTIN	Normal anthers (Mononuclear stage)	26.148
ACTIN	Normal anthers (Trinuclear stage)	26.353	26.3	0.101174	26.2958
ACTIN	Normal anthers (Trinuclear stage)	26.179
ACTIN	Normal anthers (Trinuclear stage)	26.355

## Sheet: Image data of qRT-PCR results
Sample Name	Target Name	2^-△△ct	2^-△△ct mean	2^-△△ct Std.Dev
HT-ms anthers (Mononuclear stage)	TaPIP5K5	0.210778	0.234598	0.0206458
HT-ms anthers (Mononuclear stage)	TaPIP5K5	0.245668
HT-ms anthers (Mononuclear stage)	TaPIP5K5	0.247349
HT-ms anthers (Trinuclear stage)	TaPIP5K5	0.525538	0.583101	0.0508845
HT-ms anthers (Trinuclear stage)	TaPIP5K5	0.601682
HT-ms anthers (Trinuclear stage)	TaPIP5K5	0.622084
Normal anthers (Mononuclear stage)	TaPIP5K5	1.03627	1.00033	0.0317309
Normal anthers (Mononuclear stage)	TaPIP5K5	0.988547
Normal anthers (Mononuclear stage)	TaPIP5K5	0.97618
Normal anthers (Trinuclear stage)	TaPIP5K5	1.25963	1.19406	0.0780114
Normal anthers (Trinuclear stage)	TaPIP5K5	1.21476
Normal anthers (Trinuclear stage)	TaPIP5K5	1.10778
HT-ms anthers (Mononuclear stage)	TaPIP5K25	0.524065	0.42531	0.105739
HT-ms anthers (Mononuclear stage)	TaPIP5K25	0.313753
HT-ms anthers (Mononuclear stage)	TaPIP5K25	0.438112
HT-ms anthers (Trinuclear stage)	TaPIP5K25	0.766604	0.734011	0.0518418
HT-ms anthers (Trinuclear stage)	TaPIP5K25	0.67423
HT-ms anthers (Trinuclear stage)	TaPIP5K25	0.761198
Normal anthers (Mononuclear stage)	TaPIP5K25	1.16912	1.00644	0.142567
Normal anthers (Mononuclear stage)	TaPIP5K25	0.946983
Normal anthers (Mononuclear stage)	TaPIP5K25	0.903233
Normal anthers (Trinuclear stage)	TaPIP5K25	1.43158	1.10503	0.294421
Normal anthers (Trinuclear stage)	TaPIP5K25	1.02368
Normal anthers (Trinuclear stage)	TaPIP5K25	0.85984
HT-ms anthers (Mononuclear stage)	TaPIP5K38	0.249752	0.205474	0.0438611
HT-ms anthers (Mononuclear stage)	TaPIP5K38	0.204627
HT-ms anthers (Mononuclear stage)	TaPIP5K38	0.162042
HT-ms anthers (Trinuclear stage)	TaPIP5K38	1.50278	1.49344	0.167955
HT-ms anthers (Trinuclear stage)	TaPIP5K38	1.65653
HT-ms anthers (Trinuclear stage)	TaPIP5K38	1.32101
Normal anthers (Mononuclear stage)	TaPIP5K38	1.17726	1.01534	0.208095
Normal anthers (Mononuclear stage)	TaPIP5K38	1.08813
Normal anthers (Mononuclear stage)	TaPIP5K38	0.78063
Normal anthers (Trinuclear stage)	TaPIP5K38	2.61257	2.84498	0.212312
Normal anthers (Trinuclear stage)	TaPIP5K38	2.8936
Normal anthers (Trinuclear stage)	TaPIP5K38	3.02876
HT-ms anthers (Mononuclear stage)	TaPIP5K50	0.255441	0.275849	0.0209716
HT-ms anthers (Mononuclear stage)	TaPIP5K50	0.274763
HT-ms anthers (Mononuclear stage)	TaPIP5K50	0.297342
HT-ms anthers (Trinuclear stage)	TaPIP5K50	1.15049	1.06428	0.0984688
HT-ms anthers (Trinuclear stage)	TaPIP5K50	1.08536
HT-ms anthers (Trinuclear stage)	TaPIP5K50	0.95697
Normal anthers (Mononuclear stage)	TaPIP5K50	1.1497	1.01569	0.209011
Normal anthers (Mononuclear stage)	TaPIP5K50	1.12251
Normal anthers (Mononuclear stage)	TaPIP5K50	0.774858
Normal anthers (Trinuclear stage)	TaPIP5K50	1.46712	1.33027	0.213348
Normal anthers (Trinuclear stage)	TaPIP5K50	1.08444
Normal anthers (Trinuclear stage)	TaPIP5K50	1.43925
HT-ms anthers (Mononuclear stage)	TaPIP5K51	3.04195	3.32943	0.719297
HT-ms anthers (Mononuclear stage)	TaPIP5K51	2.79833
HT-ms anthers (Mononuclear stage)	TaPIP5K51	4.14801
HT-ms anthers (Trinuclear stage)	TaPIP5K51	1.59971	1.93396	0.290531
HT-ms anthers (Trinuclear stage)	TaPIP5K51	2.0763
HT-ms anthers (Trinuclear stage)	TaPIP5K51	2.12587
Normal anthers (Mononuclear stage)	TaPIP5K51	1.10094	1.0069	0.140269
Normal anthers (Mononuclear stage)	TaPIP5K51	1.07407
Normal anthers (Mononuclear stage)	TaPIP5K51	0.845672
Normal anthers (Trinuclear stage)	TaPIP5K51	2.64948	2.86913	0.325122
Normal anthers (Trinuclear stage)	TaPIP5K51	3.24262
Normal anthers (Trinuclear stage)	TaPIP5K51	2.71529
HT-ms anthers (Mononuclear stage)	TaPIP5K52	3.79212	3.22565	0.514911
HT-ms anthers (Mononuclear stage)	TaPIP5K52	2.78599
HT-ms anthers (Mononuclear stage)	TaPIP5K52	3.09884
HT-ms anthers (Trinuclear stage)	TaPIP5K52	3.40083	3.67578	0.323974
HT-ms anthers (Trinuclear stage)	TaPIP5K52	3.59357
HT-ms anthers (Trinuclear stage)	TaPIP5K52	4.03293
Normal anthers (Mononuclear stage)	TaPIP5K52	0.761796	1.02497	0.277274
Normal anthers (Mononuclear stage)	TaPIP5K52	0.998647
Normal anthers (Mononuclear stage)	TaPIP5K52	1.31447
Normal anthers (Trinuclear stage)	TaPIP5K52	3.54539	3.16356	0.330755
Normal anthers (Trinuclear stage)	TaPIP5K52	2.96541
Normal anthers (Trinuclear stage)	TaPIP5K52	2.97989
HT-ms anthers (Mononuclear stage)	TaPIP5K56	1.82065	1.72166	0.171455
HT-ms anthers (Mononuclear stage)	TaPIP5K56	1.52368
HT-ms anthers (Mononuclear stage)	TaPIP5K56	1.82065
HT-ms anthers (Trinuclear stage)	TaPIP5K56	1.74591	1.38845	0.315639
HT-ms anthers (Trinuclear stage)	TaPIP5K56	1.27131
HT-ms anthers (Trinuclear stage)	TaPIP5K56	1.14813
Normal anthers (Mononuclear stage)	TaPIP5K56	1.02865	1.00469	0.117264
Normal anthers (Mononuclear stage)	TaPIP5K56	1.10812
Normal anthers (Mononuclear stage)	TaPIP5K56	0.877296
Normal anthers (Trinuclear stage)	TaPIP5K56	1.79448	1.98906	0.173727
Normal anthers (Trinuclear stage)	TaPIP5K56	2.04413
Normal anthers (Trinuclear stage)	TaPIP5K56	2.12858
HT-ms anthers (Mononuclear stage)	TaPIP5K58	3.35657	2.95696	0.421101
HT-ms anthers (Mononuclear stage)	TaPIP5K58	2.51724
HT-ms anthers (Mononuclear stage)	TaPIP5K58	2.99706
HT-ms anthers (Trinuclear stage)	TaPIP5K58	4.04218	3.85888	0.232473
HT-ms anthers (Trinuclear stage)	TaPIP5K58	3.59739
HT-ms anthers (Trinuclear stage)	TaPIP5K58	3.93706
Normal anthers (Mononuclear stage)	TaPIP5K58	0.95292	1.00246	0.0873192
Normal anthers (Mononuclear stage)	TaPIP5K58	1.10328
Normal anthers (Mononuclear stage)	TaPIP5K58	0.95117
Normal anthers (Trinuclear stage)	TaPIP5K58	0.156567	0.186859	0.048088
Normal anthers (Trinuclear stage)	TaPIP5K58	0.242307
Normal anthers (Trinuclear stage)	TaPIP5K58	0.161704
